# Supplementary material for: Molecular Genetic Influences on Normative and Problematic Alcohol Use in a Population-Based Sample of College Students
Source: Front Genet. 2017 Mar 15;8:30. doi: 10.3389/fgene.2017.00030 (PMC5350109; doi:10.3389/fgene.2017.00030)
Supplement: Supplementary file 1 [file Table1.XLSX]

## Sheet: getoh - primary results
Supplementary Table 1. Markers with q<0.50 for each of the three alcohol outcomes assessed (see tabs). Direction of effect is provided in the following ancestry group order: AFR, AMR, EAS, EUR, SAS. Weight refers to the number of individuals included in the meta-analysis for a given marker.
SNP	CHR	BP	Allele1	Allele2	Weight	Zscore	P.value	Direction	FDR
rs112353332	1	70039391	a	aatac	5193	4.724	2.314e-06	++?+-	0.398001
rs1749459	1	70039905	a	t	5193	-4.761	1.927e-06	--?-+	0.349649
rs35210557	1	70041338	ct	c	5193	-4.767	1.866e-06	--?-+	0.346189
rs1245061	1	70045373	t	c	5193	4.791	1.656e-06	++?+-	0.339053
rs1245058	1	70048064	t	c	5193	4.803	1.563e-06	++?+-	0.339053
rs113706441	1	70050573	g	gtgt	5193	4.796	1.616e-06	++?+-	0.339053
rs5774985	1	70050921	a	actttt	5193	4.796	1.616e-06	++?+-	0.339053
rs1245057	1	70050948	a	t	5193	4.788	1.688e-06	++?+-	0.339053
rs1245056	1	70051065	a	c	5193	-4.802	1.568e-06	--?-+	0.339053
rs1271928	1	70051444	t	g	5193	-4.789	1.68e-06	--?-+	0.339053
rs1245054	1	70052461	t	c	5193	4.802	1.567e-06	++?+-	0.339053
rs1245051	1	70054108	t	c	5193	-4.774	1.807e-06	--?-+	0.339053
rs1245050	1	70054721	a	g	5193	-4.774	1.804e-06	--?-+	0.339053
rs1270434	1	70055128	a	t	5193	4.765	1.891e-06	++?+-	0.346929
rs72297390	1	70055611	t	tctga	5193	4.774	1.803e-06	++?+-	0.339053
rs2209456	1	70055684	t	c	5193	4.774	1.803e-06	++?+-	0.339053
rs1245049	1	70056225	t	c	5193	-4.918	8.741e-07	--?-+	0.339053
rs1261871	1	70056803	t	c	5193	-4.775	1.801e-06	--?-+	0.339053
rs79860624	1	70057360	a	g	5193	-4.785	1.707e-06	--?-+	0.339053
rs1245046	1	70057702	t	c	5193	4.775	1.799e-06	++?+-	0.339053
rs1245045	1	70057859	a	g	5193	-4.775	1.799e-06	--?-+	0.339053
rs1418012	1	70059054	a	t	5193	4.716	2.404e-06	++?+-	0.408749
rs2764535	1	70059953	t	c	5193	-4.775	1.798e-06	--?-+	0.339053
rs1631834	1	70060241	a	g	5193	4.775	1.798e-06	++?+-	0.339053
rs77668180	1	70060695	a	att	5193	-5.135	2.823e-07	--?-+	0.339053
rs112528758	1	70061278	a	actttacaac	5193	4.786	1.703e-06	++?+-	0.339053
rs1773309	1	70063287	c	g	5193	4.785	1.71e-06	++?+-	0.339053
rs966071	1	70063641	t	c	5193	-4.79	1.667e-06	--?-+	0.339053
rs966070	1	70063653	a	g	5193	4.777	1.78e-06	++?+-	0.339053
rs1749520	1	70063909	t	c	5193	4.79	1.666e-06	++?+-	0.339053
rs966069	1	70063934	t	c	5193	-4.79	1.666e-06	--?-+	0.339053
rs1341781	1	70064369	c	g	5193	4.791	1.657e-06	++?+-	0.339053
rs1418008	1	70064545	a	g	5193	-4.789	1.68e-06	--?-+	0.339053
rs1361613	1	70064565	t	g	5193	-4.789	1.68e-06	--?-+	0.339053
rs1418007	1	70064576	a	g	5193	-4.696	2.655e-06	--?-+	0.425617
1:70064823:T:TA	1	70064823	t	ta	5193	-4.756	1.971e-06	--?-+	0.353745
rs1749517	1	70064870	c	g	5193	4.79	1.664e-06	++?+-	0.339053
rs1749516	1	70065427	t	c	5193	-4.791	1.661e-06	--?-+	0.339053
rs1773313	1	70065430	c	g	5193	4.791	1.661e-06	++?+-	0.339053
rs1749514	1	70066078	a	t	5193	4.792	1.653e-06	++?+-	0.339053
rs1773314	1	70066103	a	t	5193	-4.792	1.653e-06	--?-+	0.339053
rs1627769	1	70066375	a	g	5193	-4.792	1.65e-06	--?-+	0.339053
rs2094038	1	70066588	a	g	5193	4.792	1.65e-06	++?+-	0.339053
rs2094037	1	70066603	t	c	5193	4.792	1.65e-06	++?+-	0.339053
rs373607172	1	70066634	a	acagg	5193	4.751	2.024e-06	++?+-	0.354567
rs2104407	1	70066702	t	c	5193	4.792	1.649e-06	++?+-	0.339053
rs113858851	1	70066799	t	c	5193	4.792	1.647e-06	++?+-	0.339053
rs1773315	1	70066962	a	c	5193	4.792	1.648e-06	++?+-	0.339053
rs1773316	1	70067140	a	g	5193	-4.806	1.542e-06	--?-+	0.339053
rs1773317	1	70067157	a	g	5193	-4.806	1.541e-06	--?-+	0.339053
rs2487762	1	70067283	a	g	5193	4.834	1.338e-06	++?+-	0.339053
rs2487763	1	70067306	t	c	5193	4.893	9.935e-07	++?+-	0.339053
rs2487764	1	70067324	t	c	5193	-4.834	1.338e-06	--?-+	0.339053
rs1773318	1	70067516	t	c	5193	-4.793	1.645e-06	--?-+	0.339053
rs1773319	1	70067536	a	g	5193	4.791	1.656e-06	++?+-	0.339053
rs1625490	1	70067727	t	g	5193	4.793	1.645e-06	++?+-	0.339053
rs1623673	1	70067968	a	g	5193	-4.793	1.642e-06	--?-+	0.339053
rs1622893	1	70068071	a	g	5193	-4.793	1.643e-06	--?-+	0.339053
rs1622158	1	70068114	t	c	5193	-4.793	1.643e-06	--?-+	0.339053
rs1749512	1	70068319	t	c	5193	-4.785	1.714e-06	--?-+	0.339053
rs1341780	1	70069096	t	c	5193	-4.841	1.291e-06	--?-+	0.339053
rs1341779	1	70069474	a	c	5193	-4.749	2.04e-06	--?-+	0.354567
rs11306566	1	70070381	a	at	5193	4.798	1.599e-06	++?+-	0.339053
rs1773320	1	70070795	t	g	5193	4.834	1.339e-06	++?+-	0.339053
rs1749508	1	70071080	a	g	5193	4.83	1.368e-06	++?+-	0.339053
rs1749507	1	70072407	a	t	5193	-4.826	1.396e-06	--?-+	0.339053
rs1749506	1	70072824	a	g	5193	-4.838	1.308e-06	--?-+	0.339053
rs1628716	1	70073058	t	c	5193	-4.834	1.341e-06	--?-+	0.339053
rs1773321	1	70073589	a	g	5193	-4.834	1.335e-06	--?-+	0.339053
rs1773322	1	70073913	a	c	5193	-4.835	1.33e-06	--?-+	0.339053
rs1773324	1	70074202	t	c	5193	-4.836	1.325e-06	--?-+	0.339053
rs1773327	1	70074755	a	g	5193	-4.858	1.187e-06	--?-+	0.339053
rs6711432	2	46011432	t	g	1291	-4.923	8.523e-07	-????	0.339053
rs141005730	3	1467138	ct	c	4747	-5.017	5.259e-07	--?-?	0.339053
rs9822151	3	115179087	t	g	1291	4.979	6.405e-07	+????	0.339053
rs184032157	4	164639552	t	c	1291	4.705	2.538e-06	+????	0.41085
rs17132755	5	110415211	a	t	1291	4.708	2.497e-06	+????	0.41085
rs9393077	6	8911594	t	c	5727	4.679	2.889e-06	+++++	0.450022
rs148342224	7	17234072	t	c	2899	-4.822	1.42e-06	???-?	0.339053
rs39411	7	25096066	a	g	5727	4.913	8.951e-07	+++++	0.339053
rs141272746	8	106128033	t	c	2899	-4.706	2.527e-06	???-?	0.41085
rs55634427	8	142426535	c	g	5727	-4.655	3.234e-06	-----	0.489898
rs644267	9	25961439	a	g	5727	-4.653	3.267e-06	-----	0.490398
rs11454506	9	26033460	ct	c	5727	4.714	2.426e-06	+++++	0.408749
rs62543701	9	26033875	a	g	5727	-4.682	2.847e-06	-----	0.447703
rs76426730	11	98708149	a	g	1291	-5.369	7.92e-08	-????	0.108977
rs74989871	11	98708442	a	g	1291	-5.369	7.905e-08	-????	0.108977
rs116706791	11	98708489	t	c	1291	5.369	7.904e-08	+????	0.108977
rs79176836	11	98708844	t	g	1291	-5.06	4.186e-07	-????	0.339053
rs76541530	11	98708947	a	g	1291	5.52	3.388e-08	+????	0.1014
rs115367473	11	98709221	t	g	1291	5.519	3.414e-08	+????	0.1014
rs114840072	11	98709244	t	g	1291	-5.435	5.485e-08	-????	0.1014
rs143242432	11	98709358	t	c	1291	5.519	3.416e-08	+????	0.1014
rs147052832	11	98709509	t	c	1291	5.519	3.417e-08	+????	0.1014
rs138377262	11	98709582	a	c	1291	5.434	5.497e-08	+????	0.1014
rs75495784	11	98709757	a	c	1291	5.434	5.506e-08	+????	0.1014
rs77620086	11	98709882	t	c	1291	-5.434	5.509e-08	-????	0.1014
rs4514379	11	98712093	a	t	1291	-4.657	3.202e-06	-????	0.489541
rs4408397	13	23866894	a	g	5727	-5.046	4.505e-07	-----	0.339053
rs67405736	13	93858135	t	taaa	5281	4.693	2.696e-06	++++?	0.428034
15:91764929:A:G	15	91764929	a	g	5727	-5.097	3.447e-07	-----	0.339053
rs56325903	15	91783717	t	c	5193	5.05	4.409e-07	++?++	0.339053
rs78413762	15	91794183	a	c	5193	4.663	3.109e-06	-+?++	0.479765
rs76845259	17	8386770	t	g	4724	-4.89	1.009e-06	-?--?	0.339053
rs2036735	18	9047939	a	g	5727	-4.649	3.341e-06	-----	0.496987
19:9714769:A:G	19	9714769	a	g	1291	4.712	2.458e-06	+????	0.409957
rs62109335	19	29713361	a	g	2899	5.433	5.527e-08	???+?	0.1014
rs73202921	21	19540844	a	g	5727	4.788	1.683e-06	+++++	0.339053
rs73202922	21	19541809	t	g	5727	-4.753	2.006e-06	-----	0.354567
rs73202925	21	19543368	a	t	5727	-4.805	1.544e-06	-----	0.339053
rs112568463	22	24236588	a	t	2899	-5.089	3.594e-07	???-?	0.339053

## Sheet: getoh - bins
Markers mapping to within 10kb of one another were partitioned into bins, as described in the Methods. Bin termini are provided in startBP and endBP columns. nSOP denotes the number of markers included in a bin. Genes whose start/stop positions (as determined by UCSC) fall within a bin are noted in the "Genes" column; genes whose start/stop positions are within 50kb of a bin are noted in the "Gen…
CHR	startBP	endBP	nSNP	minP	minQ	maxN	Genes	GenesLocal
1	70039391	70074755	72	2.823e-07	0.339053	5193	LRRC7	None
2	46011432	46011432	1	8.523e-07	0.339053	1291	PRKCE	None
3	1467138	1467138	1	5.259e-07	0.339053	4747	None	CNTN6
3	115179087	115179087	1	6.405e-07	0.339053	1291	None	None
4	164639552	164639552	1	2.538e-06	0.41085	1291	MARCH1	None
5	110415211	110415211	1	2.497e-06	0.41085	1291	None	TSLP,WDR36
6	8911594	8911594	1	2.889e-06	0.450022	5727	None	None
7	17234072	17234072	1	1.42e-06	0.339053	2899	None	None
7	25096066	25096066	1	8.951e-07	0.339053	5727	None	None
8	106128033	106128033	1	2.527e-06	0.41085	2899	None	None
8	142426535	142426535	1	3.234e-06	0.489898	5727	AK311257	AK311257,GPR20,MROH5,PTP4A3
9	25961439	25961439	1	3.267e-06	0.490398	5727	None	None
9	26033460	26033875	2	2.426e-06	0.408749	5727	None	LOC100506422
11	98708149	98712093	13	3.388e-08	0.1014	1291	None	None
13	23866894	23866894	1	4.505e-07	0.339053	5727	SGCG	SACS,SGCG
13	93858135	93858135	1	2.696e-06	0.428034	5281	None	GPC6
15	91764929	91764929	1	3.447e-07	0.339053	5727	SV2B	None
15	91783717	91783717	1	4.409e-07	0.339053	5193	SV2B	None
15	91794183	91794183	1	3.109e-06	0.479765	5193	SV2B	None
17	8386770	8386770	1	1.009e-06	0.339053	4724	MYH10	AK095179,MYH10,NDEL1
18	9047939	9047939	1	3.341e-06	0.496987	5727	None	None
19	9714769	9714769	1	2.458e-06	0.409957	1291	None	AK297919,LOC284385,ZNF121,ZNF561,ZNF562
19	29713361	29713361	1	5.527e-08	0.1014	2899	None	UQCRFS1
21	19540844	19543368	3	1.544e-06	0.339053	5727	CHODL	None
22	24236588	24236588	1	3.594e-07	0.339053	2899	LOC284889,MIF	DQ571361,DQ574115,DQ575315,DQ579704,DQ584254,DQ596074,DQ596562,DQ597394,DQ600483,DQ601926,LOC284889,MIF,SLC2A11

## Sheet: problems - primary results
SNP	CHR	BP	Allele1	Allele2	Weight	Zscore	P.value	Direction	FDR
rs73317305:119498992:T:C	8	119498992	t	c	1053	5.748	9.015e-09	+????	0.108661
rs76867374:77197888:C:T	9	77197888	t	c	1053	-5.532	3.173e-08	-????	0.108661
rs113803827:77200756:A:G	9	77200756	a	g	1053	5.527	3.263e-08	+????	0.108661
rs79629503:111009532:T:A	5	111009532	a	t	1053	-5.511	3.576e-08	-????	0.108661
rs73650014:77225300:T:G	9	77225300	t	g	1053	5.497	3.871e-08	+????	0.108661
rs191884610:7678999:G:A	10	7678999	a	g	1053	-5.483	4.175e-08	-????	0.108661
rs73650015:77228581:T:C	9	77228581	t	c	1053	5.452	4.98e-08	+????	0.111097
17:20406495:G:C	17	20406495	c	g	2561	-5.4	6.658e-08	???-?	0.129964
rs140385447:151481213:C:T	2	151481213	t	c	2561	-5.278	1.307e-07	???-?	0.226779
rs77519894:88038644:C:G	11	88038644	c	g	1053	5.194	2.053e-07	+????	0.273931
rs186846455:77200856:G:T	9	77200856	t	g	1053	-5.191	2.087e-07	-????	0.273931
rs77477113:88046079:T:C	11	88046079	t	c	1053	5.19	2.105e-07	+????	0.273931
rs12200242:125460498:T:G	6	125460498	t	g	2561	-5.165	2.4e-07	???-?	0.276961
rs146697768:155824521:C:T	6	155824521	t	c	1053	-5.159	2.483e-07	-????	0.276961
2:88752165:AC:A	2	88752165	a	ac	2561	-5.133	2.855e-07	???-?	0.28291
rs112303471:74026435:A:G	17	74026435	a	g	4023	5.119	3.076e-07	+?--?	0.28291
rs186214077:6225291:A:G	7	6225291	a	g	1053	5.11	3.218e-07	+????	0.28291
rs113868736:4546534:T:C	12	4546534	t	c	1053	5.108	3.261e-07	+????	0.28291
rs147889124:148383647:G:A	6	148383647	a	g	2561	-5.063	4.121e-07	???-?	0.338703
rs147549497:28247806:G:A	15	28247806	a	g	1053	-5.045	4.545e-07	-????	0.354335
9:77186330:A:AAAAT	9	77186330	a	aaaat	1053	5.036	4.765e-07	+????	0.354335
rs112753199:65546076:C:A	2	65546076	a	c	1053	-5.022	5.112e-07	-????	0.356384
rs114909703:155814138:A:T	6	155814138	a	t	1053	5.017	5.249e-07	+????	0.356384
rs11155493:147259713:A:G	6	147259713	a	g	4781	4.995	5.895e-07	+++++	0.383568
rs139220977:153692132:A:G	2	153692132	a	g	2561	4.974	6.553e-07	???+?	0.395432
rs75675227:81697879:G:A	11	81697879	a	g	3728	-4.971	6.67e-07	?-+--	0.395432
rs80332824:85997275:G:T	16	85997275	t	g	2561	-4.966	6.837e-07	???-?	0.395432
rs187212479:7686698:A:G	10	7686698	a	g	1053	4.927	8.336e-07	+????	0.464911
3:104048680:T:TAC	3	104048680	t	tac	1053	4.92	8.662e-07	+????	0.466434
18:74794803:C:T	18	74794803	t	c	1053	-4.906	9.31e-07	-????	0.480547
rs13208824:91244729:C:A	6	91244729	a	c	4080	4.89	1.009e-06	++?+?	0.480547
7:6285865:T:TA	7	6285865	t	ta	1053	4.886	1.031e-06	+????	0.480547
rs115919363:95654913:C:G	1	95654913	c	g	1053	4.867	1.132e-06	+????	0.480547
rs148391163:122480515:C:T	4	122480515	t	c	1053	-4.867	1.135e-06	-????	0.480547
rs59506224:94018344:TAA:TA	12	94018344	ta	taa	1928	-4.859	1.18e-06	-+-??	0.480547
rs35593007:13512650:C:G	6	13512650	c	g	2561	4.854	1.209e-06	???+?	0.480547
rs72903368:85119831:T:C	3	85119831	t	c	1053	4.854	1.211e-06	+????	0.480547
rs73148484:83745322:T:C	5	83745322	t	c	1053	4.853	1.218e-06	+????	0.480547
rs151035459:167693704:A:T	4	167693704	a	t	1053	4.838	1.315e-06	+????	0.480547
rs71334518:20170135:GA:G	9	20170135	g	ga	4781	4.826	1.39e-06	+++++	0.480547
rs140188889:122477216:G:T	4	122477216	t	g	1053	-4.826	1.396e-06	-????	0.480547
rs145198651:76512555:G:C	12	76512555	c	g	1053	-4.824	1.405e-06	-????	0.480547
rs10091934:119527408:C:A	8	119527408	a	c	1053	-4.823	1.413e-06	-????	0.480547
rs1116718:20169555:G:C	9	20169555	c	g	4781	4.805	1.546e-06	++-++	0.480547
rs4605904:147273323:A:G	6	147273323	a	g	4781	4.8	1.59e-06	+++++	0.480547
rs114991104:151461426:C:A	2	151461426	a	c	2561	-4.788	1.687e-06	???-?	0.480547
rs112332645:119514251:T:G	8	119514251	t	g	1053	4.787	1.697e-06	+????	0.480547
rs114270833:88072195:A:G	11	88072195	a	g	1053	4.786	1.702e-06	+????	0.480547
rs35690370:20170281:AG:A	9	20170281	a	ag	4781	4.785	1.71e-06	++-++	0.480547
rs141924979:122474123:G:T	4	122474123	t	g	1053	-4.783	1.727e-06	-????	0.480547
rs34028142:20169707:CAT:C	9	20169707	cat	c	4781	-4.781	1.748e-06	--+--	0.480547
2:35285021:ATAAT:A	2	35285021	a	ataat	1053	-4.78	1.751e-06	-????	0.480547
rs11911793:23101048:G:A	21	23101048	a	g	1053	-4.779	1.762e-06	-????	0.480547
rs77544887:22153605:T:C	6	22153605	t	c	4781	4.778	1.77e-06	+++++	0.480547
rs12199143:147278057:T:C	6	147278057	t	c	4781	4.773	1.812e-06	+++++	0.480547
rs73783932:126940479:G:A	5	126940479	a	g	1053	-4.773	1.819e-06	-????	0.480547
rs34746293:147278243:T:C	6	147278243	t	c	4781	4.771	1.829e-06	+++++	0.480547
rs79581901:35295741:A:G	2	35295741	a	g	1053	4.771	1.836e-06	+????	0.480547
rs151086257:103459887:A:AGAGG	14	103459887	a	agagg	1053	4.761	1.922e-06	+????	0.480547
rs149204413:74363588:G:T	2	74363588	t	g	1053	-4.757	1.963e-06	-????	0.480547
rs76754188:91705781:T:C	14	91705781	t	c	2561	4.757	1.965e-06	???+?	0.480547
rs150403571:167690394:T:C	4	167690394	t	c	1053	4.754	1.994e-06	+????	0.480547
rs115959175:88075255:C:T	11	88075255	t	c	1053	-4.753	2e-06	-????	0.480547
rs6911913:147277969:T:C	6	147277969	t	c	4781	4.749	2.049e-06	+++++	0.480547
rs146321400:122471881:C:T	4	122471881	t	c	1053	-4.74	2.139e-06	-????	0.480547
rs2181942:147248136:T:G	6	147248136	t	g	4781	4.735	2.186e-06	+++++	0.480547
rs11343515:172829796:CT:C	5	172829796	ct	c	4781	4.734	2.2e-06	+++++	0.480547
rs9390445:147276826:C:T	6	147276826	t	c	4781	-4.732	2.222e-06	-----	0.480547
rs34804276:103461680:T:C	14	103461680	t	c	1053	4.731	2.231e-06	+????	0.480547
rs112336834:70940727:G:A	17	70940727	a	g	1053	-4.726	2.294e-06	-????	0.480547
rs113010047:8044696:TAA:T	1	8044696	t	taa	1053	-4.725	2.298e-06	-????	0.480547
rs2359358:55141581:C:G	14	55141581	c	g	4781	4.725	2.307e-06	++++-	0.480547
rs113801638:12970175:A:G	3	12970175	a	g	1053	4.723	2.324e-06	+????	0.480547
rs1413257:20176122:C:G	9	20176122	c	g	4781	-4.721	2.349e-06	--+--	0.480547
rs6123889:57932949:G:A	20	57932949	a	g	1053	-4.72	2.359e-06	-????	0.480547
rs116755686:133020528:T:C	12	133020528	t	c	1053	4.717	2.389e-06	+????	0.480547
rs142390835:20991378:C:T	10	20991378	t	c	1053	-4.716	2.401e-06	-????	0.480547
rs72905205:85137466:C:G	3	85137466	c	g	1053	4.716	2.405e-06	+????	0.480547
rs141503620:122470621:C:T	4	122470621	t	c	1053	-4.713	2.441e-06	-????	0.480547
rs116260359:35251485:A:C	2	35251485	a	c	1053	4.709	2.493e-06	+????	0.480547
rs1116717:20169339:G:A	9	20169339	a	g	4781	4.708	2.506e-06	++-++	0.480547
rs114890303:189498960:T:C	3	189498960	t	c	1053	4.703	2.568e-06	+????	0.480547
rs16925966:7378664:C:T	9	7378664	t	c	1053	-4.702	2.573e-06	-????	0.480547
rs114660228:246954262:C:G	1	246954262	c	g	1053	4.701	2.589e-06	+????	0.480547
rs111463948:189036685:G:A	1	189036685	a	g	1053	-4.695	2.67e-06	-????	0.480547
rs112037407:8056153:C:T	1	8056153	t	c	1053	-4.693	2.698e-06	-????	0.480547
rs147166498:151532910:T:C	2	151532910	t	c	2561	4.692	2.701e-06	???+?	0.480547
rs115280696:88113527:G:T	11	88113527	t	g	1053	-4.692	2.708e-06	-????	0.480547
rs9828799:26896617:G:A	3	26896617	a	g	1053	-4.687	2.776e-06	-????	0.481003
rs117802985:20162862:C:A	9	20162862	a	c	4781	4.685	2.8e-06	++-++	0.481003
rs12077592:234625667:A:G	1	234625667	a	g	1053	4.682	2.843e-06	+????	0.481003
rs201726073:8033781:TAAATA:T	1	8033781	t	taaata	1053	-4.675	2.945e-06	-????	0.481003
rs146953987:167673110:A:G	4	167673110	a	g	1053	4.674	2.954e-06	+????	0.481003
rs116184905:189497870:G:A	3	189497870	a	g	1053	-4.672	2.977e-06	-????	0.481003
rs113534093:189036575:T:C	1	189036575	t	c	1053	4.669	3.03e-06	+????	0.481003
rs140963391:122468622:T:C	4	122468622	t	c	1053	4.669	3.032e-06	+????	0.481003
10:53926559:A:ATATATGTATATATATGTATATATATATG	10	53926559	a	atatatgtatatatatgtatatatatatg	2561	4.668	3.041e-06	???+?	0.481003
rs148830979:122469387:T:C	4	122469387	t	c	1053	4.663	3.112e-06	+????	0.481003
rs146485848:122468312:T:A	4	122468312	a	t	1053	-4.662	3.136e-06	-????	0.481003
rs79118898:91232415:A:G	12	91232415	a	g	1053	4.66	3.156e-06	+????	0.481003
rs56058324:12465847:A:G	16	12465847	a	g	1053	4.658	3.2e-06	+????	0.481003
10:463781:C:T	10	463781	t	c	1053	-4.656	3.223e-06	-????	0.481003
10:463782:A:G	10	463782	a	g	1053	4.656	3.223e-06	+????	0.481003
rs116584339:88088177:A:G	11	88088177	a	g	1053	4.656	3.224e-06	+????	0.481003
10:102387183:A:AAAATAAATAAAT	10	102387183	a	aaaataaataaat	1053	4.655	3.247e-06	+????	0.481003
rs142724197:133845303:T:G	10	133845303	t	g	1053	4.653	3.265e-06	+????	0.481003
rs79026781:77159816:G:C	9	77159816	c	g	1053	-4.65	3.313e-06	-????	0.481153
rs114250922:190932792:C:T	3	190932792	t	c	1053	-4.643	3.44e-06	-????	0.481153
rs79980300:95582348:G:T	1	95582348	t	g	1053	-4.641	3.47e-06	-????	0.481153
rs139229578:89465915:A:G	9	89465915	a	g	1053	4.636	3.547e-06	+????	0.481153
rs7742400:147268277:A:G	6	147268277	a	g	4781	4.635	3.572e-06	+++++	0.481153
rs9766272:147276078:T:A	6	147276078	a	t	4781	-4.626	3.725e-06	-----	0.481153
2:121831300:G:C	2	121831300	c	g	1053	-4.625	3.737e-06	-????	0.481153
rs1819514:20173511:C:T	9	20173511	t	c	4781	4.614	3.952e-06	++-++	0.481153
rs79144102:103364188:T:C	4	103364188	t	c	1053	4.612	3.98e-06	+????	0.481153
rs11342558:5006896:CT:C	7	5006896	ct	c	4781	-4.61	4.02e-06	-----	0.481153
rs72936930:69393875:C:T	3	69393875	t	c	1053	-4.606	4.105e-06	-????	0.481153
rs60245284:140084071:G:A	9	140084071	a	g	1053	-4.601	4.213e-06	-????	0.481153
rs7863754:20168739:C:T	9	20168739	t	c	4781	4.596	4.308e-06	++-++	0.481153
rs74082768:103507635:C:T	14	103507635	t	c	1053	-4.595	4.324e-06	-????	0.481153
rs7863239:20168308:C:A	9	20168308	a	c	4781	4.595	4.325e-06	++-++	0.481153
rs80276877:103507176:G:C	14	103507176	c	g	1053	-4.595	4.335e-06	-????	0.481153
rs141280854:40409927:CCTTTTTT:C	22	40409927	cctttttt	c	1053	4.593	4.36e-06	+????	0.481153
rs74008996:12464511:C:A	16	12464511	a	c	1053	-4.593	4.374e-06	-????	0.481153
rs4896897:147256663:T:C	6	147256663	t	c	4781	4.592	4.399e-06	+++++	0.481153
rs143590919:4455036:G:C	18	4455036	c	g	1053	-4.589	4.448e-06	-????	0.481153
rs74082758:103497732:C:T	14	103497732	t	c	1053	-4.589	4.46e-06	-????	0.481153
rs112157029:189041371:G:T	1	189041371	t	g	1053	-4.588	4.479e-06	-????	0.481153
rs115503709:189039266:C:T	1	189039266	t	c	1053	-4.588	4.483e-06	-????	0.481153
rs139022764:189046231:C:T	1	189046231	t	c	1053	-4.588	4.483e-06	-????	0.481153
rs139804806:151614469:C:T	2	151614469	t	c	2561	-4.588	4.483e-06	???-?	0.481153
rs35992554:103495888:A:G	14	103495888	a	g	1053	4.587	4.487e-06	+????	0.481153
rs181160112:103487735:G:A	14	103487735	a	g	1053	-4.587	4.495e-06	-????	0.481153
rs74876763:189038236:C:G	1	189038236	c	g	1053	4.587	4.496e-06	+????	0.481153
rs113844832:189047705:A:G	1	189047705	a	g	1053	4.587	4.503e-06	+????	0.481153
rs36086663:103491490:A:G	14	103491490	a	g	1053	4.586	4.514e-06	+????	0.481153
rs113235709:189049027:A:G	1	189049027	a	g	1053	4.585	4.534e-06	+????	0.481153
rs113631906:189049135:C:T	1	189049135	t	c	1053	-4.585	4.536e-06	-????	0.481153
rs74980052:73096604:G:A	1	73096604	a	g	2561	-4.582	4.604e-06	???-?	0.481153
rs150012214:122465024:T:C	4	122465024	t	c	1053	4.582	4.611e-06	+????	0.481153
rs113447573:189050240:T:G	1	189050240	t	g	1053	4.58	4.64e-06	+????	0.481153
rs7794248:6061542:A:G	7	6061542	a	g	1053	4.58	4.649e-06	+????	0.481153
rs184074955:88121054:C:A	11	88121054	a	c	1053	-4.579	4.671e-06	-????	0.481153
rs73650016:77231220:G:C	9	77231220	c	g	1053	-4.577	4.721e-06	-????	0.481153
rs144658785:122464819:T:C	4	122464819	t	c	1053	4.576	4.735e-06	+????	0.481153
rs116396498:189050633:A:C	1	189050633	a	c	1053	4.573	4.805e-06	+????	0.481153
rs148825549:94884500:C:T	14	94884500	t	c	1053	-4.573	4.805e-06	-????	0.481153
rs146005488:21803475:C:G	7	21803475	c	g	2561	4.571	4.86e-06	???+?	0.481153
rs5792743:76558831:C:CT	11	76558831	ct	c	4781	4.57	4.867e-06	+++++	0.481153
rs16920914:20994261:G:A	10	20994261	a	g	1053	-4.569	4.895e-06	-????	0.481153
rs71302570:165889262:T:C	3	165889262	t	c	2561	4.569	4.901e-06	???+?	0.481153
rs10098591:126512703:A:T	8	126512703	a	t	1053	4.568	4.931e-06	+????	0.481153
rs145243430:20995856:A:G	10	20995856	a	g	1053	4.566	4.963e-06	+????	0.481153
rs115442586:163875775:A:C	4	163875775	a	c	1053	4.564	5.029e-06	+????	0.481153
rs146119022:18098116:C:T	7	18098116	t	c	1053	-4.563	5.042e-06	-????	0.481153
rs73142627:83540597:T:C	5	83540597	t	c	1053	4.557	5.177e-06	+????	0.481153
rs34600559:147264438:T:C	6	147264438	t	c	4781	4.556	5.213e-06	+++++	0.481153
rs4609047:147275675:T:G	6	147275675	t	g	4781	4.556	5.213e-06	+++++	0.481153
rs10101581:126550062:C:T	8	126550062	t	c	1053	-4.552	5.307e-06	-????	0.481153
rs77116500:209520556:G:A	1	209520556	a	g	1053	-4.551	5.338e-06	-????	0.481153
rs77467168:71975112:G:C	17	71975112	c	g	1053	-4.546	5.474e-06	-????	0.481153
rs900445:133354485:G:A	12	133354485	a	g	4781	4.545	5.485e-06	+++++	0.481153
4:122463193:TA:T	4	122463193	t	ta	1053	-4.54	5.615e-06	-????	0.481153
rs76845515	1	209518785	t	c	1053	4.539	5.648e-06	+????	0.481153
rs115493137:26879266:C:T	3	26879266	t	c	1053	-4.538	5.67e-06	-????	0.481153
rs142382779:122463380:A:G	4	122463380	a	g	1053	4.538	5.676e-06	+????	0.481153
rs17101923:66338202:G:T	12	66338202	t	g	4781	-4.537	5.705e-06	-----	0.481153
rs138103600:122463246:T:C	4	122463246	t	c	1053	4.536	5.735e-06	+????	0.481153
rs59982601:36857167:C:G	6	36857167	c	g	1053	4.534	5.783e-06	+????	0.481153
rs140320572:122463071:C:T	4	122463071	t	c	1053	-4.533	5.824e-06	-????	0.481153
rs118026719:52141088:T:C	7	52141088	t	c	2561	4.531	5.861e-06	???+?	0.481153
rs115968475:130598665:G:A	3	130598665	a	g	2561	-4.531	5.862e-06	???-?	0.481153
rs7298644:133485415:G:C	12	133485415	c	g	4781	4.53	5.89e-06	+++++	0.481153
rs142032701:148349535:A:T	6	148349535	a	t	2561	4.526	6.015e-06	???+?	0.481153
rs116853581:52153690:G:A	7	52153690	a	g	2561	-4.523	6.088e-06	???-?	0.481153
rs115996438:2868925:T:C	5	2868925	t	c	1053	4.523	6.111e-06	+????	0.481153
rs143157175:122462685:C:A	4	122462685	a	c	1053	-4.521	6.141e-06	-????	0.481153
rs2057365	14	55151943	t	c	4781	-4.52	6.187e-06	----+	0.481153
rs116138537:122462575:G:A	4	122462575	a	g	1053	-4.519	6.227e-06	-????	0.481153
rs11801605:8029256:A:G	1	8029256	a	g	1053	4.518	6.247e-06	+????	0.481153
rs118030057:135394443:G:T	6	135394443	t	g	2561	-4.517	6.283e-06	???-?	0.481153
rs116809445:77650474:C:G	14	77650474	c	g	1053	4.513	6.388e-06	+????	0.481153
rs141486333:29143009:G:A	14	29143009	a	g	2561	-4.51	6.491e-06	???-?	0.481153
rs12428001:74433257:C:T	13	74433257	t	c	3614	4.507	6.572e-06	+??+?	0.481153
rs143637192:209518017:C:T	1	209518017	t	c	1053	-4.507	6.587e-06	-????	0.481153
rs74852067:21799269:G:A	7	21799269	a	g	2561	-4.504	6.656e-06	???-?	0.481153
rs112926279:125901269:T:A	9	125901269	a	t	1053	-4.502	6.729e-06	-????	0.481153
rs138994344:209517965:G:C	1	209517965	c	g	1053	-4.501	6.76e-06	-????	0.481153
rs114929355:53378986:C:T	5	53378986	t	c	1053	-4.499	6.834e-06	-????	0.481153
rs116241981:172718027:C:T	1	172718027	t	c	1053	-4.498	6.846e-06	-????	0.481153
rs116629394:23813874:G:A	6	23813874	a	g	1053	-4.497	6.884e-06	-????	0.481153
rs143183640:113886390:A:G	6	113886390	a	g	1053	4.496	6.918e-06	+????	0.481153
rs147540353:113886397:C:A	6	113886397	a	c	1053	-4.496	6.918e-06	-????	0.481153
rs73418182:36847944:G:A	6	36847944	a	g	1053	-4.496	6.934e-06	-????	0.481153
rs111608903:36848242:T:C	6	36848242	t	c	1053	4.495	6.969e-06	+????	0.481153
rs11269841:147276240:A:ATTATATTGAGACATTATCTAAAATGTC	6	147276240	a	attatattgagacattatctaaaatgtc	4781	4.494	6.983e-06	+++++	0.481153
rs116531166:209517876:G:T	1	209517876	t	g	1053	-4.493	7.011e-06	-????	0.481153
rs114466977:209517867:A:G	1	209517867	a	g	1053	4.493	7.014e-06	+????	0.481153
rs137855791:83541535:T:TA	5	83541535	t	ta	1053	4.493	7.014e-06	+????	0.481153
rs116460469:4538458:G:A	12	4538458	a	g	1053	-4.492	7.066e-06	-????	0.481153
rs28651415:133412553:A:C	12	133412553	a	c	4781	-4.491	7.079e-06	-----	0.481153
rs113474089:83537789:A:G	5	83537789	a	g	1053	4.486	7.246e-06	+????	0.481153
rs76962892:64555014:C:T	17	64555014	t	c	1053	-4.486	7.255e-06	-????	0.481153
rs116525728:96574864:G:A	14	96574864	a	g	1053	-4.486	7.274e-06	-????	0.481153
rs1542982:209518233:C:CAAACAA	1	209518233	caaacaa	c	1053	-4.482	7.392e-06	-????	0.481153
rs151337484:103218012:G:C	14	103218012	c	g	1053	-4.481	7.443e-06	-????	0.481153
rs77576823:159284190:T:G	3	159284190	t	g	4372	4.48	7.46e-06	++?++	0.481153
rs114723698:73299327:G:A	1	73299327	a	g	1053	-4.48	7.467e-06	-????	0.481153
rs17121048:61198872:G:A	1	61198872	a	g	4781	-4.48	7.47e-06	----+	0.481153
rs10458564:61196458:G:A	1	61196458	a	g	4781	-4.479	7.497e-06	----+	0.481153
rs79687527:35179510:C:T	2	35179510	t	c	1053	-4.478	7.548e-06	-????	0.481153
rs141279348:12976187:C:T	8	12976187	t	c	2561	-4.477	7.558e-06	???-?	0.481153
rs1116716:20169285:A:T	9	20169285	a	t	4781	-4.477	7.561e-06	--+--	0.481153
rs145233657:246915185:C:T	1	246915185	t	c	1053	-4.475	7.638e-06	-????	0.481153
rs36223210:158939688:A:C	7	158939688	a	c	1053	4.474	7.676e-06	+????	0.481153
rs4625809:4691595:T:C	18	4691595	t	c	3614	-4.474	7.679e-06	-??-?	0.481153
rs111564708:36882726:A:G	6	36882726	a	g	1053	4.472	7.756e-06	+????	0.481153
rs74008999:12466566:C:T	16	12466566	t	c	1053	-4.471	7.773e-06	-????	0.481153
rs58025507:77233459:G:A	9	77233459	a	g	1053	-4.471	7.789e-06	-????	0.481153
rs4509613:246951619:A:G	1	246951619	a	g	1053	4.469	7.864e-06	+????	0.481153
rs142437532:36876549:TA:T	6	36876549	t	ta	1053	-4.468	7.879e-06	-????	0.481153
rs9366542:23812280:G:A	6	23812280	a	g	1053	-4.468	7.884e-06	-????	0.481153
rs114953381:129161514:G:A	9	129161514	a	g	3614	-4.464	8.027e-06	-??-?	0.481153
rs146608087:113656449:A:G	13	113656449	a	g	2561	4.463	8.074e-06	???+?	0.481153
rs145421546:122019590:T:A	8	122019590	a	t	2561	-4.463	8.086e-06	???-?	0.481153
1:246928355:G:T	1	246928355	t	g	1053	-4.462	8.107e-06	-????	0.481153
rs115108282:95703736:G:T	1	95703736	t	g	1053	-4.461	8.141e-06	-????	0.481153
rs77391211:172707911:T:C	1	172707911	t	c	1053	4.461	8.166e-06	+????	0.481153
rs114509846:246930683:C:T	1	246930683	t	c	1053	-4.46	8.177e-06	-????	0.481153
rs10111998:119516222:T:C	8	119516222	t	c	1053	4.46	8.188e-06	+????	0.481153
rs77510894:246897657:A:T	1	246897657	a	t	1053	4.46	8.199e-06	+????	0.481153
15:83722124:G:A	15	83722124	a	g	3614	-4.46	8.215e-06	-??-?	0.481153
rs57505067:40401829:T:C	22	40401829	t	c	1053	4.459	8.22e-06	+????	0.481153
rs140305317:120822285:C:A	8	120822285	a	c	2561	-4.458	8.255e-06	???-?	0.481153
rs111297820:246034922:C:T	1	246034922	t	c	1053	-4.458	8.268e-06	-????	0.481153
rs114408178:40402319:G:C	22	40402319	c	g	1053	-4.457	8.33e-06	-????	0.481153
rs9358705:23811207:C:T	6	23811207	t	c	1053	-4.456	8.331e-06	-????	0.481153
rs9393240:22153591:A:G	6	22153591	a	g	4781	4.456	8.333e-06	+++++	0.481153
rs139251496:246947184:G:A	1	246947184	a	g	1053	-4.455	8.393e-06	-????	0.481153
rs71472365:24113557:C:T	15	24113557	t	c	2970	-4.455	8.4e-06	??+-?	0.481153
rs4492210:147262372:T:G	6	147262372	t	g	4781	4.453	8.479e-06	+++++	0.481153
rs143978907:74099037:T:C	14	74099037	t	c	1053	4.453	8.483e-06	+????	0.481153
18:3838923:T:TA	18	3838923	t	ta	1053	4.452	8.499e-06	+????	0.481153
rs78666946:77648083:A:G	14	77648083	a	g	1053	4.452	8.511e-06	+????	0.481153
rs73418149:36828153:A:G	6	36828153	a	g	1053	4.452	8.513e-06	+????	0.481153
rs12310020	12	12321181	a	c	4080	4.452	8.513e-06	++?+?	0.481153
rs73418145:36827955:T:C	6	36827955	t	c	1053	4.452	8.521e-06	+????	0.481153
rs115073118:35040567:G:C	1	35040567	c	g	1053	-4.451	8.534e-06	-????	0.481153
rs202085309:93147583:G:GT	6	93147583	g	gt	1053	4.451	8.541e-06	+????	0.481153
rs76156068:246940615:G:A	1	246940615	a	g	1053	-4.449	8.628e-06	-????	0.481153
rs9497671	6	147280121	a	g	4781	4.445	8.788e-06	+++++	0.481153
rs114523258:113874393:T:C	6	113874393	t	c	1053	4.443	8.863e-06	+????	0.481153
rs117912419:40398037:G:A	22	40398037	a	g	1053	-4.443	8.883e-06	-????	0.481153
rs9373518:147278785:G:T	6	147278785	t	g	4781	-4.443	8.888e-06	-----	0.481153
rs139675933:234624056:AT:A	1	234624056	a	at	1053	-4.442	8.914e-06	-????	0.481153
1:234624492:G:GA	1	234624492	g	ga	1053	4.441	8.963e-06	+????	0.481153
rs75493804:128984251:A:G	10	128984251	a	g	1053	4.44	8.984e-06	+????	0.481153
rs115699875:48097305:T:C	14	48097305	t	c	1053	4.439	9.036e-06	+????	0.481153
rs77588395:117794856:T:C	5	117794856	t	c	1053	4.438	9.068e-06	+????	0.481153
rs61451558:36821827:T:C	6	36821827	t	c	1053	4.438	9.082e-06	+????	0.481153
rs73126451:236719208:C:T	2	236719208	t	c	1053	-4.437	9.142e-06	-????	0.481153
rs79758690:246934821:G:A	1	246934821	a	g	1053	-4.436	9.152e-06	-????	0.481153
rs9348611:23813135:G:A	6	23813135	a	g	1053	-4.434	9.248e-06	-????	0.481153
rs115619572:129123602:T:C	9	129123602	t	c	3614	4.434	9.271e-06	+??+?	0.481153
rs57370884:189186737:C:T	1	189186737	t	c	1053	-4.432	9.333e-06	-????	0.481153
rs35379066:20174506:GA:G	9	20174506	g	ga	4781	4.432	9.344e-06	++-++	0.481153
rs79404570:71331823:G:A	16	71331823	a	g	1053	-4.431	9.378e-06	-????	0.481153
rs77177229:7373714:G:T	18	7373714	t	g	1053	-4.431	9.385e-06	-????	0.481153
rs143310157:122148072:C:T	4	122148072	t	c	1053	-4.43	9.42e-06	-????	0.481153
rs151003376:134562080:T:C	4	134562080	t	c	1053	4.429	9.482e-06	+????	0.481153
rs17121041:61197083:A:C	1	61197083	a	c	4781	4.428	9.496e-06	++++-	0.481153
rs6671869:189177357:A:T	1	189177357	a	t	1053	4.427	9.536e-06	+????	0.481153
rs115868611:189170573:T:A	1	189170573	a	t	1053	-4.427	9.556e-06	-????	0.481153
rs16830214:189173235:C:T	1	189173235	t	c	1053	-4.427	9.556e-06	-????	0.481153
rs139208455:189167237:C:CA	1	189167237	ca	c	1053	-4.426	9.581e-06	-????	0.481153
rs7546681:189160500:C:A	1	189160500	a	c	1053	-4.426	9.585e-06	-????	0.481153
rs35299743:20167772:C:A	9	20167772	a	c	4781	4.426	9.597e-06	++-++	0.481153
rs114474047:189138222:G:A	1	189138222	a	g	1053	-4.426	9.609e-06	-????	0.481153
rs73783929:126929273:A:G	5	126929273	a	g	1053	4.426	9.617e-06	+????	0.481153
rs115308978:23520542:C:A	19	23520542	a	c	1053	-4.425	9.626e-06	-????	0.481153
rs7720513:172829302:A:G	5	172829302	a	g	4781	4.424	9.711e-06	+++++	0.481153
rs149379867:20163068:G:C	9	20163068	c	g	4781	4.423	9.725e-06	++-++	0.481153
1:95644108:C:A	1	95644108	a	c	1053	-4.423	9.735e-06	-????	0.481153
rs115123799:94882800:A:G	14	94882800	a	g	1053	4.423	9.737e-06	+????	0.481153
rs73418134:36819082:C:T	6	36819082	t	c	1053	-4.423	9.739e-06	-????	0.481153
rs6428209:189205075:T:G	1	189205075	t	g	1053	4.422	9.757e-06	+????	0.481153
rs9322081:147250951:T:C	6	147250951	t	c	4781	4.422	9.774e-06	+++++	0.481153
rs7530822:189203646:A:G	1	189203646	a	g	1053	4.422	9.791e-06	+????	0.481153
rs146444949:94884024:T:A	14	94884024	a	t	1053	-4.422	9.798e-06	-????	0.481153
rs114073601:94886743:A:G	14	94886743	a	g	1053	4.421	9.826e-06	+????	0.481153
rs162181	4	187604429	t	c	4781	4.421	9.833e-06	+++++	0.481153
rs6676259:189202723:T:G	1	189202723	t	g	1053	4.421	9.839e-06	+????	0.481153
rs58111624:189204174:G:T	1	189204174	t	g	1053	-4.421	9.84e-06	-????	0.481153
rs55866381:133361940:G:A	12	133361940	a	g	4781	-4.421	9.84e-06	-+---	0.481153
rs73095195:670267:C:T	3	670267	t	c	1053	-4.421	9.842e-06	-????	0.481153
rs79877855:209519588:T:A	1	209519588	a	t	1053	-4.421	9.843e-06	-????	0.481153
rs76472805:209519847:C:T	1	209519847	t	c	1053	-4.42	9.882e-06	-????	0.481153
rs111740607:77236213:TG:T	9	77236213	t	tg	1053	-4.42	9.891e-06	-????	0.481153
rs115821051:121762494:C:T	4	121762494	t	c	1053	-4.419	9.9e-06	-????	0.481153
rs10598516:189199010:ATAGT:A	1	189199010	a	atagt	1053	-4.419	9.917e-06	-????	0.481153
rs73154922:42038029:C:G	4	42038029	c	g	1053	4.418	9.941e-06	+????	0.481153
rs78953251:209518615:C:T	1	209518615	t	c	1053	-4.418	9.954e-06	-????	0.481153
rs78978589:189188334:A:T	1	189188334	a	t	1053	4.418	9.965e-06	+????	0.481153
rs115391027:189188380:A:T	1	189188380	a	t	1053	4.418	9.965e-06	+????	0.481153
rs112208067:187605834:A:C	4	187605834	a	c	4781	-4.418	9.976e-06	-----	0.481153
rs34054836:172828110:C:T	5	172828110	t	c	4781	-4.416	1.003e-05	-----	0.481153
rs9497672:147280143:A:G	6	147280143	a	g	4781	4.414	1.016e-05	+++++	0.481153
rs75514741:209526826:G:C	1	209526826	c	g	1053	-4.414	1.017e-05	-????	0.481153
rs79669659:209518536:A:T	1	209518536	a	t	1053	4.413	1.02e-05	+????	0.481153
rs191317083:952803:C:T	7	952803	t	c	1053	-4.412	1.022e-05	-????	0.481153
rs12203394:147274752:T:A	6	147274752	a	t	4781	-4.412	1.023e-05	-----	0.481153
rs16830220:189173522:T:C	1	189173522	t	c	1053	4.412	1.026e-05	+????	0.481153
rs7774926:147274243:C:T	6	147274243	t	c	4781	-4.41	1.032e-05	-----	0.481153
rs75739666:195021681:C:T	3	195021681	t	c	1053	-4.41	1.033e-05	-????	0.481153
rs6574139:74170223:C:T	14	74170223	t	c	1053	-4.41	1.033e-05	-????	0.481153
rs7774249:147273810:C:A	6	147273810	a	c	4781	-4.407	1.047e-05	-----	0.481153
14:74172646:C:A	14	74172646	a	c	1053	-4.407	1.05e-05	-????	0.481153
rs74756387:172728868:C:T	1	172728868	t	c	1053	-4.406	1.053e-05	-????	0.481153
rs182849920:19025028:T:C	7	19025028	t	c	1053	4.405	1.059e-05	+????	0.481153
rs116496495:121561897:T:C	4	121561897	t	c	1053	4.404	1.064e-05	+????	0.481153
rs11013995:24546920:C:T	10	24546920	t	c	2970	-4.402	1.074e-05	??--?	0.481153
rs112544546:95100709:G:A	15	95100709	a	g	1053	-4.401	1.077e-05	-????	0.481153
rs34420086:35370434:C:T	21	35370434	t	c	2561	-4.401	1.077e-05	???-?	0.481153
rs115117635:122511538:G:T	4	122511538	t	g	1053	-4.399	1.087e-05	-????	0.481153
rs114665806:122511539:T:C	4	122511539	t	c	1053	4.399	1.087e-05	+????	0.481153
rs35823174:76525582:GC:G	12	76525582	g	gc	1053	-4.398	1.094e-05	-????	0.481153
rs113216608:36860821:C:T	6	36860821	t	c	1053	-4.398	1.095e-05	-????	0.481153
rs373888028:137569613:C:T	8	137569613	t	c	2561	-4.397	1.097e-05	???-?	0.481153
rs113948306:36864583:T:A	6	36864583	a	t	1053	-4.396	1.104e-05	-????	0.481153
rs73420340:36878138:C:A	6	36878138	a	c	1053	-4.396	1.104e-05	-????	0.481153
rs111619318:36881810:G:A	6	36881810	a	g	1053	-4.396	1.104e-05	-????	0.481153
rs57240356:2687658:G:A	17	2687658	a	g	1053	-4.396	1.104e-05	-????	0.481153
rs7312764:4258807:C:T	12	4258807	t	c	4781	-4.396	1.105e-05	-----	0.481153
rs116291868:113831113:A:G	6	113831113	a	g	1053	4.395	1.108e-05	+????	0.481153
rs7863004:20168226:A:G	9	20168226	a	g	4781	-4.395	1.11e-05	--+--	0.481153
rs7143981:74106445:T:C	14	74106445	t	c	1053	4.394	1.114e-05	+????	0.481153
rs373304182:71121243:G:A	16	71121243	a	g	1053	-4.393	1.117e-05	-????	0.481153
rs77766162:84663096:A:G	4	84663096	a	g	1462	4.393	1.119e-05	+?+??	0.481153
rs116192588:113832065:T:C	6	113832065	t	c	1053	4.392	1.121e-05	+????	0.481153
rs73420354:36884527:A:C	6	36884527	a	c	1053	4.392	1.125e-05	+????	0.481153
rs77705598:84666846:A:G	4	84666846	a	g	1462	4.391	1.13e-05	+?+??	0.481153
rs12039857:61184923:G:A	1	61184923	a	g	4781	-4.39	1.134e-05	----+	0.481153
rs77779965:172712983:A:T	1	172712983	a	t	1053	4.39	1.135e-05	+????	0.481153
rs35825512	9	20167602	t	c	4781	4.39	1.135e-05	++-++	0.481153
rs11472547:33644788:C:CAAAAAAAAAAA	20	33644788	caaaaaaaaaaa	c	4781	4.389	1.136e-05	+-+++	0.481153
rs55929827:12313633:A:G	16	12313633	a	g	1053	4.389	1.138e-05	+????	0.481153
rs147870997:172709793:G:A	1	172709793	a	g	1053	-4.389	1.14e-05	-????	0.481153
rs74356237:189126927:C:T	1	189126927	t	c	1053	-4.389	1.14e-05	-????	0.481153
rs148482190:123612219:C:T	8	123612219	t	c	1053	-4.388	1.143e-05	-????	0.481153
rs115808095:74120766:A:G	14	74120766	a	g	1053	4.388	1.143e-05	+????	0.481153
rs144486333:74141147:A:G	14	74141147	a	g	1053	4.387	1.147e-05	+????	0.481153
6:113871325:G:A	6	113871325	a	g	1053	-4.387	1.148e-05	-????	0.481153
rs140419671:74132398:G:A	14	74132398	a	g	1053	-4.387	1.148e-05	-????	0.481153
rs140688629:74143195:AT:A	14	74143195	a	at	1053	-4.387	1.148e-05	-????	0.481153
rs8008968:74149397:C:G	14	74149397	c	g	1053	4.387	1.148e-05	+????	0.481153
rs8010150:74149863:G:T	14	74149863	t	g	1053	-4.387	1.148e-05	-????	0.481153
rs8011104:74149936:T:C	14	74149936	t	c	1053	4.387	1.148e-05	+????	0.481153
rs116167809:74125069:A:G	14	74125069	a	g	1053	4.387	1.149e-05	+????	0.481153
rs144157116:74158224:C:T	14	74158224	t	c	1053	-4.387	1.149e-05	-????	0.481153
rs76826584:74153804:T:G	14	74153804	t	g	1053	4.387	1.15e-05	+????	0.481153
rs111379113:95594003:G:A	6	95594003	a	g	2561	-4.387	1.151e-05	???-?	0.481153
rs8013964:74164212:G:A	14	74164212	a	g	1053	-4.387	1.151e-05	-????	0.481153
rs7152537:74164758:G:C	14	74164758	c	g	1053	-4.387	1.151e-05	-????	0.481153
rs8018670:74170789:C:T	14	74170789	t	c	1053	-4.387	1.151e-05	-????	0.481153
16:16512349:C:T	16	16512349	t	c	2561	-4.387	1.151e-05	???-?	0.481153
rs188421946:74158504:C:T	14	74158504	t	c	1053	-4.386	1.153e-05	-????	0.481153
rs141575996:74165439:G:C	14	74165439	c	g	1053	-4.386	1.153e-05	-????	0.481153
rs9358702:23810056:G:A	6	23810056	a	g	1053	-4.386	1.155e-05	-????	0.481153
rs77649157:189126440:G:T	1	189126440	t	g	1053	-4.386	1.156e-05	-????	0.481153
rs77063587:172705771:G:A	1	172705771	a	g	1053	-4.385	1.16e-05	-????	0.481153
rs12194251:125465912:G:A	6	125465912	a	g	2561	4.385	1.16e-05	???+?	0.481153
rs78408665:93148195:G:A	6	93148195	a	g	1053	-4.385	1.161e-05	-????	0.481153
rs193130387:74115145:T:C	14	74115145	t	c	1053	4.385	1.161e-05	+????	0.481153
rs144202856:55488971:CACTT:C	16	55488971	cactt	c	4781	4.385	1.162e-05	+++++	0.481153
rs73420381:36895342:A:G	6	36895342	a	g	1053	4.384	1.167e-05	+????	0.481153
rs78029650:95590492:G:T	6	95590492	t	g	2561	-4.384	1.167e-05	???-?	0.481153
rs73919525:14564054:C:A	2	14564054	a	c	1053	-4.383	1.172e-05	-????	0.481153
rs7723932:126916606:G:A	5	126916606	a	g	1053	-4.383	1.172e-05	-????	0.481153
rs75984601:172702410:A:G	1	172702410	a	g	1053	4.382	1.174e-05	+????	0.481153
rs4894848:106023493:A:G	3	106023493	a	g	1053	-4.382	1.174e-05	-????	0.481153
rs4243430:106023199:A:G	3	106023199	a	g	1053	-4.382	1.177e-05	-????	0.481153
rs147238635:83557588:CCT:C	5	83557588	cct	c	1053	4.382	1.177e-05	+????	0.481153
rs77601176:129152723:G:A	9	129152723	a	g	3614	-4.38	1.187e-05	-??-?	0.483974
rs10734427:4582150:C:T	11	4582150	t	c	1053	4.378	1.198e-05	+????	0.485831
rs115614817:74172737:C:T	14	74172737	t	c	1053	-4.378	1.199e-05	-????	0.485831
rs75200335:172716158:T:C	1	172716158	t	c	1053	4.376	1.209e-05	+????	0.485831
rs6936461:147281978:T:A	6	147281978	a	t	4781	-4.376	1.21e-05	-----	0.485831
rs34799999:37322511:T:C	5	37322511	t	c	2561	4.376	1.211e-05	???+?	0.485831
rs12006014:20160505:G:A	9	20160505	a	g	4781	4.375	1.213e-05	++-++	0.485831
rs114594038:121944778:G:T	9	121944778	t	g	1053	-4.374	1.219e-05	-????	0.485831
21:23172174:CT:C	21	23172174	ct	c	1053	4.374	1.219e-05	+????	0.485831
rs142338302:13567425:G:C	11	13567425	c	g	1053	-4.373	1.223e-05	-????	0.485831
rs6936487:147282026:T:C	6	147282026	t	c	4781	4.373	1.226e-05	+++++	0.485831
rs114121211:172696104:C:T	1	172696104	t	c	1053	-4.373	1.228e-05	-????	0.485831
rs16830104:189123764:G:A	1	189123764	a	g	1053	-4.372	1.23e-05	-????	0.485831
rs2891142:20174649:A:G	9	20174649	a	g	4781	-4.372	1.232e-05	--+--	0.485831
rs13300340:20164846:A:G	9	20164846	a	g	4781	-4.37	1.242e-05	--+--	0.487314
rs35304267:20167302:TG:T	9	20167302	t	tg	4781	4.37	1.242e-05	++-++	0.487314
rs6770292:106008439:A:G	3	106008439	a	g	1053	-4.369	1.247e-05	-????	0.488049
rs6496160:96671557:C:A	15	96671557	a	c	4781	-4.366	1.265e-05	----+	0.493856
rs111514353:93147105:C:T	6	93147105	t	c	1053	-4.364	1.276e-05	-????	0.496908
rs77990606:209515304:A:T	1	209515304	a	t	1053	4.363	1.285e-05	+????	0.4991
rs115417048:245371067:C:T	1	245371067	t	c	1053	-4.361	1.293e-05	-????	0.4991
rs149502244:245371313:C:G	1	245371313	c	g	1053	4.361	1.295e-05	+????	0.4991
rs9497673:147281518:G:A	6	147281518	a	g	4781	-4.36	1.301e-05	-----	0.4991
rs7862884:77240141:G:T	9	77240141	t	g	1053	-4.359	1.304e-05	-????	0.4991
rs35126643:1755123:G:A	18	1755123	a	g	4781	-4.359	1.304e-05	----+	0.4991
rs35800494:1755129:T:C	18	1755129	t	c	4781	4.36	1.304e-05	++++-	0.4991

## Sheet: problems - bins
Note: As shown on the preceding tab, the majority of markers with q<0.5 for problems had p>0.48, which we deemed likely to be statistical artifact. We have therefore excluded those markers from the binning procedure.
CHR	startBP	endBP	nSNP	minP	minQ	maxN	Genes	GenesLocal
2	65546076	65546076	1	5.112e-07	0.356384	1053	SPRED2	ACTR2,SPRED2
2	88752165	88752165	1	2.855e-07	0.28291	2561	None	FOXI3
2	151481213	151481213	1	1.307e-07	0.226779	2561	None	None
2	153692132	153692132	1	6.553e-07	0.395432	2561	None	None
3	104048680	104048680	1	8.662e-07	0.466434	1053	None	None
5	111009532	111009532	1	3.576e-08	0.108661	1053	NREP,STARD4-AS1	7SK,NREP,STARD4-AS1
6	125460498	125465912	2	2.4e-07	0.276961	2561	None	TPD52L1
6	147248136	147282026	24	5.895e-07	0.383568	4781	STXBP5-AS1	None
6	148383647	148383647	1	4.121e-07	0.338703	2561	None	None
6	155814138	155814138	1	5.249e-07	0.356384	1053	None	NOX3
6	155824521	155824521	1	2.483e-07	0.276961	1053	None	NOX3
7	6225291	6225291	1	3.218e-07	0.28291	1053	CYTH3	CYTH3,USP42
8	119498992	119498992	1	9.015e-09	0.108661	1053	SAMD12	None
9	77186330	77186330	1	4.765e-07	0.354335	1053	RORB	None
9	77197888	77200856	3	3.173e-08	0.108661	1053	RORB	None
9	77225300	77240141	6	3.871e-08	0.108661	1053	RORB	None
10	7678999	7686698	2	4.175e-08	0.108661	1053	ITIH5	None
11	81697879	81697879	1	6.67e-07	0.395432	3728	BC041900	None
11	88038644	88046079	2	2.053e-07	0.273931	1053	CTSC	None
12	4538458	4546534	2	3.261e-07	0.28291	1053	FGF6	FGF23,FGF6
15	28247806	28247806	1	4.545e-07	0.354335	1053	OCA2	None
16	85997275	85997275	1	6.837e-07	0.395432	2561	None	IRF8
17	20406495	20406495	1	6.658e-08	0.129964	2561	KRT16P3	AK127974,DQ571391,DQ571776,DQ572047,DQ576593,DQ577541,DQ577610,DQ577743,DQ578310,DQ579754,DQ580080,DQ580819,DQ581615,DQ581854,DQ583069,DQ585724,DQ586142,DQ586256,DQ586800,DQ587527,DQ591451,DQ592701,DQ593368,DQ595999,DQ597161,DQ597254,DQ598304,DQ598579,DQ600835,DQ601084,KRT16P3,LGALS9B
17	74026435	74026435	1	3.076e-07	0.28291	4023	None	CDK3,EVPL,GALR2,SRP68,ZACN

## Sheet: maxdrinks - primary results
SNP	CHR	BP	Allele1	Allele2	Weight	Zscore	P.value	Direction	FDR
rs146149339:37712341:C:T	2	37712341	t	c	1076	-5.039	4.68e-07	-????	0.452329
rs4608753:30641336:T:C	4	30641336	t	c	4813	-5.083	3.717e-07	-----	0.389642
rs73724957:134126731:G:A	7	134126731	a	g	1076	-5.224	1.754e-07	-????	0.229833
rs73724958:134132691:A:G	7	134132691	a	g	1076	5.274	1.333e-07	+????	0.210416
rs189312654:150005599:C:T	7	150005599	t	c	2566	-5.02	5.178e-07	???-?	0.452329
rs193115597:150005600:C:T	7	150005600	t	c	2566	-5.02	5.178e-07	???-?	0.452329
rs73317758:121128175:T:A	8	121128175	a	t	1076	-5.714	1.103e-08	-????	0.0867181
rs79514906:16447361:C:T	10	16447361	t	c	1076	-5.308	1.11e-07	-????	0.210416
rs11201928:87944542:C:A	10	87944542	a	c	4813	5.406	6.459e-08	+++++	0.210416
rs11201929:87944571:G:A	10	87944571	a	g	4813	5.88	4.111e-09	+++++	0.0646416
rs113846980:33724250:A:G	14	33724250	a	g	1076	5.151	2.588e-07	+????	0.29067
rs4891087:73441426:T:C	18	73441426	t	c	1076	-5.354	8.601e-08	-????	0.210416
rs1943201:73462084:G:A	18	73462084	a	g	1076	5.284	1.263e-07	+????	0.210416
rs1954963:73466103:A:G	18	73466103	a	g	1076	-5.256	1.472e-07	-????	0.210416
rs1943198:73468095:A:G	18	73468095	a	g	1076	-5.256	1.47e-07	-????	0.210416
rs8096262:73468785:C:A	18	73468785	a	c	1076	5.297	1.175e-07	+????	0.210416
rs115206455:73511596:A:G	18	73511596	a	g	1076	5.169	2.355e-07	+????	0.284847
rs12167189:50115933:A:G	22	50115933	a	g	3642	5.28	1.291e-07	+??+?	0.210416

## Sheet: maxdrinks - bins
CHR	startBP	endBP	nSNP	minP	minQ	maxN	Genes	GenesLocal
2	37712341	37712341	1	4.68e-07	0.452329	1076	None	U6
4	30641336	30641336	1	3.717e-07	0.389642	4813	None	None
7	134126731	134132691	2	1.333e-07	0.210416	1076	AKR1B1	None
7	150005599	150005600	2	5.178e-07	0.452329	2566	ACTR3C	ACTR3C,LRRC61,RARRES2,ZBED6CL
8	121128175	121128175	1	1.103e-08	0.0867181	1076	None	COL14A1
10	16447361	16447361	1	1.11e-07	0.210416	1076	None	PTER
10	87944542	87944571	2	4.111e-09	0.0646416	4813	GRID1	None
14	33724250	33724250	1	2.588e-07	0.29067	1076	NPAS3	None
18	73441426	73441426	1	8.601e-08	0.210416	1076	None	BC037384
18	73462084	73468785	4	1.175e-07	0.210416	1076	None	BC037384
18	73511596	73511596	1	2.355e-07	0.284847	1076	None	None
22	50115933	50115933	1	1.291e-07	0.210416	3642	None	None
