# Supplementary material for: Molecular Genetic Influences on Normative and Problematic Alcohol Use in a Population-Based Sample of College Students
Source: Front Genet. 2017 Mar 15;8:30. doi: 10.3389/fgene.2017.00030 (PMC5350109; doi:10.3389/fgene.2017.00030)
Supplement: Supplementary file 2 [file Table2.XLSX]

## Sheet: getoh
rsID	CHR	BP	A1	A2	Zscore	P.S4S	Direction	FDR	P.ALSPAC
1:70064823:T:TA	1	70064823	T	TA	-4.756	1.971e-06	--?-+	0.353745	NA
15:91764929:A:G	15	91764929	A	G	-5.097	3.447e-07	-----	0.339053	NA
19:9714769:A:G	19	9714769	A	G	4.712	2.458e-06	+????	0.409957	NA
rs112353332	1	70039391	A	AATAC	4.724	2.314e-06	++?+-	0.398001	0.1243
rs112528758	1	70061278	A	ACTTTACAAC	4.786	1.703e-06	++?+-	0.339053	0.1155
rs112568463	22	24236588	A	T	-5.089	3.594e-07	???-?	0.339053	NA
rs11306566	1	70070381	A	AT	4.798	1.599e-06	++?+-	0.339053	NA
rs113706441	1	70050573	G	GTGT	4.796	1.616e-06	++?+-	0.339053	NA
rs113858851	1	70066799	T	C	4.792	1.647e-06	++?+-	0.339053	0.1156
rs11454506	9	26033460	CT	C	4.714	2.426e-06	+++++	0.408749	0.7703
rs114840072	11	98709244	T	G	-5.435	5.485e-08	-????	0.1014	NA
rs115367473	11	98709221	T	G	5.519	3.414e-08	+????	0.1014	NA
rs116706791	11	98708489	T	C	5.369	7.904e-08	+????	0.108977	NA
rs1245045	1	70057859	A	G	-4.775	1.799e-06	--?-+	0.339053	0.1155
rs1245046	1	70057702	T	C	4.775	1.799e-06	++?+-	0.339053	0.1155
rs1245049	1	70056225	T	C	-4.918	8.741e-07	--?-+	0.339053	0.1146
rs1245050	1	70054721	A	G	-4.774	1.804e-06	--?-+	0.339053	0.1155
rs1245051	1	70054108	T	C	-4.774	1.807e-06	--?-+	0.339053	0.1155
rs1245054	1	70052461	T	C	4.802	1.567e-06	++?+-	0.339053	0.1155
rs1245056	1	70051065	A	C	-4.802	1.568e-06	--?-+	0.339053	0.1155
rs1245057	1	70050948	A	T	4.788	1.688e-06	++?+-	0.339053	0.128
rs1245058	1	70048064	T	C	4.803	1.563e-06	++?+-	0.339053	0.1158
rs1245061	1	70045373	T	C	4.791	1.656e-06	++?+-	0.339053	0.1173
rs1261871	1	70056803	T	C	-4.775	1.801e-06	--?-+	0.339053	0.1155
rs1270434	1	70055128	A	T	4.765	1.891e-06	++?+-	0.346929	0.1155
rs1271928	1	70051444	T	G	-4.789	1.68e-06	--?-+	0.339053	0.1155
rs1341779	1	70069474	A	C	-4.749	2.04e-06	--?-+	0.354567	0.1159
rs1341780	1	70069096	T	C	-4.841	1.291e-06	--?-+	0.339053	0.1157
rs1341781	1	70064369	C	G	4.791	1.657e-06	++?+-	0.339053	0.1155
rs1361613	1	70064565	T	G	-4.789	1.68e-06	--?-+	0.339053	0.1067
rs138377262	11	98709582	A	C	5.434	5.497e-08	+????	0.1014	NA
rs141005730	3	1467138	CT	C	-5.017	5.259e-07	--?-?	0.339053	0.7264
rs141272746	8	106128033	T	C	-4.706	2.527e-06	???-?	0.41085	0.6358
rs1418007	1	70064576	A	G	-4.696	2.655e-06	--?-+	0.425617	0.1067
rs1418008	1	70064545	A	G	-4.789	1.68e-06	--?-+	0.339053	0.1067
rs1418012	1	70059054	A	T	4.716	2.404e-06	++?+-	0.408749	0.1164
rs143242432	11	98709358	T	C	5.519	3.416e-08	+????	0.1014	NA
rs147052832	11	98709509	T	C	5.519	3.417e-08	+????	0.1014	NA
rs148342224	7	17234072	T	C	-4.822	1.42e-06	???-?	0.339053	NA
rs1622158	1	70068114	T	C	-4.793	1.643e-06	--?-+	0.339053	0.1157
rs1622893	1	70068071	A	G	-4.793	1.643e-06	--?-+	0.339053	0.1157
rs1623673	1	70067968	A	G	-4.793	1.642e-06	--?-+	0.339053	0.1156
rs1625490	1	70067727	T	G	4.793	1.645e-06	++?+-	0.339053	0.1156
rs1627769	1	70066375	A	G	-4.792	1.65e-06	--?-+	0.339053	0.1156
rs1628716	1	70073058	T	C	-4.834	1.341e-06	--?-+	0.339053	0.1163
rs1631834	1	70060241	A	G	4.775	1.798e-06	++?+-	0.339053	0.1155
rs17132755	5	110415211	A	T	4.708	2.497e-06	+????	0.41085	NA
rs1749459	1	70039905	A	T	-4.761	1.927e-06	--?-+	0.349649	0.1193
rs1749506	1	70072824	A	G	-4.838	1.308e-06	--?-+	0.339053	0.1163
rs1749507	1	70072407	A	T	-4.826	1.396e-06	--?-+	0.339053	0.1162
rs1749508	1	70071080	A	G	4.83	1.368e-06	++?+-	0.339053	0.116
rs1749512	1	70068319	T	C	-4.785	1.714e-06	--?-+	0.339053	0.1157
rs1749514	1	70066078	A	T	4.792	1.653e-06	++?+-	0.339053	0.1156
rs1749516	1	70065427	T	C	-4.791	1.661e-06	--?-+	0.339053	0.1155
rs1749517	1	70064870	C	G	4.79	1.664e-06	++?+-	0.339053	0.1155
rs1749520	1	70063909	T	C	4.79	1.666e-06	++?+-	0.339053	0.118
rs1773309	1	70063287	C	G	4.785	1.71e-06	++?+-	0.339053	0.1155
rs1773313	1	70065430	C	G	4.791	1.661e-06	++?+-	0.339053	0.1155
rs1773314	1	70066103	A	T	-4.792	1.653e-06	--?-+	0.339053	0.1156
rs1773315	1	70066962	A	C	4.792	1.648e-06	++?+-	0.339053	0.1156
rs1773316	1	70067140	A	G	-4.806	1.542e-06	--?-+	0.339053	0.1128
rs1773317	1	70067157	A	G	-4.806	1.541e-06	--?-+	0.339053	0.1128
rs1773318	1	70067516	T	C	-4.793	1.645e-06	--?-+	0.339053	0.1156
rs1773319	1	70067536	A	G	4.791	1.656e-06	++?+-	0.339053	0.1156
rs1773320	1	70070795	T	G	4.834	1.339e-06	++?+-	0.339053	0.116
rs1773321	1	70073589	A	G	-4.834	1.335e-06	--?-+	0.339053	0.1381
rs1773322	1	70073913	A	C	-4.835	1.33e-06	--?-+	0.339053	0.1164
rs1773324	1	70074202	T	C	-4.836	1.325e-06	--?-+	0.339053	0.1164
rs1773327	1	70074755	A	G	-4.858	1.187e-06	--?-+	0.339053	0.1192
rs184032157	4	164639552	T	C	4.705	2.538e-06	+????	0.41085	NA
rs2036735	18	9047939	A	G	-4.649	3.341e-06	-----	0.496987	0.06426
rs2094037	1	70066603	T	C	4.792	1.65e-06	++?+-	0.339053	0.0521
rs2094038	1	70066588	A	G	4.792	1.65e-06	++?+-	0.339053	0.05212
rs2104407	1	70066702	T	C	4.792	1.649e-06	++?+-	0.339053	0.1156
rs2209456	1	70055684	T	C	4.774	1.803e-06	++?+-	0.339053	0.1155
rs2487762	1	70067283	A	G	4.834	1.338e-06	++?+-	0.339053	0.1156
rs2487763	1	70067306	T	C	4.893	9.935e-07	++?+-	0.339053	0.1156
rs2487764	1	70067324	T	C	-4.834	1.338e-06	--?-+	0.339053	0.1156
rs2764535	1	70059953	T	C	-4.775	1.798e-06	--?-+	0.339053	0.1155
rs35210557	1	70041338	CT	C	-4.767	1.866e-06	--?-+	0.346189	0.1188
rs373607172	1	70066634	A	ACAGG	4.751	2.024e-06	++?+-	0.354567	NA
rs39411	7	25096066	A	G	4.913	8.951e-07	+++++	0.339053	0.3435
rs4408397	13	23866894	A	G	-5.046	4.505e-07	-----	0.339053	0.5432
rs4514379	11	98712093	A	T	-4.657	3.202e-06	-????	0.489541	NA
rs55634427	8	142426535	C	G	-4.655	3.234e-06	-----	0.489898	0.3773
rs56325903	15	91783717	T	C	5.05	4.409e-07	++?++	0.339053	0.4144
rs5774985	1	70050921	A	ACTTTT	4.796	1.616e-06	++?+-	0.339053	0.1279
rs62109335	19	29713361	A	G	5.433	5.527e-08	???+?	0.1014	0.9848
rs62543701	9	26033875	A	G	-4.682	2.847e-06	-----	0.447703	0.7828
rs644267	9	25961439	A	G	-4.653	3.267e-06	-----	0.490398	0.8583
rs6711432	2	46011432	T	G	-4.923	8.523e-07	-????	0.339053	NA
rs67405736	13	93858135	T	TAAA	4.693	2.696e-06	++++?	0.428034	NA
rs72297390	1	70055611	T	TCTGA	4.774	1.803e-06	++?+-	0.339053	NA
rs73202921	21	19540844	A	G	4.788	1.683e-06	+++++	0.339053	0.3587
rs73202922	21	19541809	T	G	-4.753	2.006e-06	-----	0.354567	0.3527
rs73202925	21	19543368	A	T	-4.805	1.544e-06	-----	0.339053	0.4623
rs74989871	11	98708442	A	G	-5.369	7.905e-08	-????	0.108977	NA
rs75495784	11	98709757	A	C	5.434	5.506e-08	+????	0.1014	NA
rs76426730	11	98708149	A	G	-5.369	7.92e-08	-????	0.108977	NA
rs76541530	11	98708947	A	G	5.52	3.388e-08	+????	0.1014	NA
rs76845259	17	8386770	T	G	-4.89	1.009e-06	-?--?	0.339053	NA
rs77620086	11	98709882	T	C	-5.434	5.509e-08	-????	0.1014	NA
rs77668180	1	70060695	A	ATT	-5.135	2.823e-07	--?-+	0.339053	0.8919
rs78413762	15	91794183	A	C	4.663	3.109e-06	-+?++	0.479765	0.8561
rs79176836	11	98708844	T	G	-5.06	4.186e-07	-????	0.339053	NA
rs79860624	1	70057360	A	G	-4.785	1.707e-06	--?-+	0.339053	0.1155
rs9393077	6	8911594	T	C	4.679	2.889e-06	+++++	0.450022	0.1571
rs966069	1	70063934	T	C	-4.79	1.666e-06	--?-+	0.339053	0.118
rs966070	1	70063653	A	G	4.777	1.78e-06	++?+-	0.339053	0.1155
rs966071	1	70063641	T	C	-4.79	1.667e-06	--?-+	0.339053	0.1155
rs9822151	3	115179087	T	G	4.979	6.405e-07	+????	0.339053	NA

## Sheet: problems
rsID	CHR	BP	A1	A2	Zscore	P.S4S	Direction	FDR	P.ALSPAC
1:234624492:G:GA	1	234624492	G	GA	4.441	8.963e-06	+????	0.481153	NA
1:246928355:G:T	1	246928355	T	G	-4.462	8.107e-06	-????	0.481153	NA
1:95644108:C:A	1	95644108	A	C	-4.423	9.735e-06	-????	0.481153	NA
10:102387183:A:AAAATAAATAAAT	10	102387183	A	AAAATAAATAAAT	4.655	3.247e-06	+????	0.481003	NA
10:463781:C:T	10	463781	T	C	-4.656	3.223e-06	-????	0.481003	NA
10:463782:A:G	10	463782	A	G	4.656	3.223e-06	+????	0.481003	NA
10:53926559:A:ATATATGTATATATATGTATATATATATG	10	53926559	A	ATATATGTATATATATGTATATATATATG	4.668	3.041e-06	???+?	0.481003	NA
14:74172646:C:A	14	74172646	A	C	-4.407	1.05e-05	-????	0.481153	NA
15:83722124:G:A	15	83722124	A	G	-4.46	8.215e-06	-??-?	0.481153	NA
16:16512349:C:T	16	16512349	T	C	-4.387	1.151e-05	???-?	0.481153	NA
17:20406495:G:C	17	20406495	C	G	-5.4	6.658e-08	???-?	0.129964	NA
18:3838923:T:TA	18	3838923	T	TA	4.452	8.499e-06	+????	0.481153	NA
18:74794803:C:T	18	74794803	T	C	-4.906	9.31e-07	-????	0.480547	NA
2:121831300:G:C	2	121831300	C	G	-4.625	3.737e-06	-????	0.481153	NA
2:35285021:ATAAT:A	2	35285021	A	ATAAT	-4.78	1.751e-06	-????	0.480547	NA
2:88752165:AC:A	2	88752165	A	AC	-5.133	2.855e-07	???-?	0.28291	NA
21:23172174:CT:C	21	23172174	CT	C	4.374	1.219e-05	+????	0.485831	NA
3:104048680:T:TAC	3	104048680	T	TAC	4.92	8.662e-07	+????	0.466434	NA
4:122463193:TA:T	4	122463193	T	TA	-4.54	5.615e-06	-????	0.481153	NA
6:113871325:G:A	6	113871325	A	G	-4.387	1.148e-05	-????	0.481153	NA
7:6285865:T:TA	7	6285865	T	TA	4.886	1.031e-06	+????	0.480547	NA
9:77186330:A:AAAAT	9	77186330	A	AAAAT	5.036	4.765e-07	+????	0.35433467932468a	NA
rs10091934	8	119527408	A	C	-4.823	1.413e-06	-????	0.480547	NA
rs10098591	8	126512703	A	T	4.568	4.931e-06	+????	0.481153	NA
rs10101581	8	126550062	T	C	-4.552	5.307e-06	-????	0.481153	NA
rs10111998	8	119516222	T	C	4.46	8.188e-06	+????	0.481153	NA
rs10458564	1	61196458	A	G	-4.479	7.497e-06	----+	0.481153	0.5078
rs10598516	1	189199010	A	ATAGT	-4.419	9.917e-06	-????	0.481153	NA
rs10734427	11	4582150	T	C	4.378	1.198e-05	+????	0.485831	NA
rs11013995	10	24546920	T	C	-4.402	1.074e-05	??--?	0.481153	NA
rs111297820	1	246034922	T	C	-4.458	8.268e-06	-????	0.481153	NA
rs111379113	6	95594003	A	G	-4.387	1.151e-05	???-?	0.481153	0.8063
rs111463948	1	189036685	A	G	-4.695	2.67e-06	-????	0.480547	NA
rs111514353	6	93147105	T	C	-4.364	1.276e-05	-????	0.496908	NA
rs11155493	6	147259713	A	G	4.995	5.895e-07	+++++	0.383568	0.3896
rs111564708	6	36882726	A	G	4.472	7.756e-06	+????	0.481153	NA
rs111608903	6	36848242	T	C	4.495	6.969e-06	+????	0.481153	NA
rs111619318	6	36881810	A	G	-4.396	1.104e-05	-????	0.481153	NA
rs1116716	9	20169285	A	T	-4.477	7.561e-06	--+--	0.481153	0.05695
rs1116717	9	20169339	A	G	4.708	2.506e-06	++-++	0.480547	0.06961
rs1116718	9	20169555	C	G	4.805	1.546e-06	++-++	0.480547	0.0683
rs111740607	9	77236213	T	TG	-4.42	9.891e-06	-????	0.481153	NA
rs112037407	1	8056153	T	C	-4.693	2.698e-06	-????	0.480547	NA
rs112157029	1	189041371	T	G	-4.588	4.479e-06	-????	0.481153	NA
rs112208067	4	187605834	A	C	-4.418	9.976e-06	-----	0.481153	NA
rs112303471	17	74026435	A	G	5.119	3.076e-07	+?--?	0.28291	0.9787
rs112332645	8	119514251	T	G	4.787	1.697e-06	+????	0.480547	NA
rs112336834	17	70940727	A	G	-4.726	2.294e-06	-????	0.480547	NA
rs112544546	15	95100709	A	G	-4.401	1.077e-05	-????	0.481153	NA
rs11269841	6	147276240	A	ATTATATTGAGACATTATCTAAAATGTC	4.494	6.983e-06	+++++	0.481153	NA
rs112753199	2	65546076	A	C	-5.022	5.112e-07	-????	0.356384	NA
rs112926279	9	125901269	A	T	-4.502	6.729e-06	-????	0.481153	NA
rs113010047	1	8044696	T	TAA	-4.725	2.298e-06	-????	0.480547	NA
rs113216608	6	36860821	T	C	-4.398	1.095e-05	-????	0.481153	NA
rs113235709	1	189049027	A	G	4.585	4.534e-06	+????	0.481153	NA
rs11342558	7	5006896	CT	C	-4.61	4.02e-06	-----	0.481153	NA
rs11343515	5	172829796	CT	C	4.734	2.2e-06	+++++	0.480547	NA
rs113447573	1	189050240	T	G	4.58	4.64e-06	+????	0.481153	NA
rs113474089	5	83537789	A	G	4.486	7.246e-06	+????	0.481153	NA
rs113534093	1	189036575	T	C	4.669	3.03e-06	+????	0.481003	NA
rs113631906	1	189049135	T	C	-4.585	4.536e-06	-????	0.481153	NA
rs113801638	3	12970175	A	G	4.723	2.324e-06	+????	0.480547	NA
rs113803827	9	77200756	A	G	5.527	3.263e-08	+????	0.108661	NA
rs113844832	1	189047705	A	G	4.587	4.503e-06	+????	0.481153	NA
rs113868736	12	4546534	T	C	5.108	3.261e-07	+????	0.28291	NA
rs113948306	6	36864583	A	T	-4.396	1.104e-05	-????	0.481153	NA
rs114073601	14	94886743	A	G	4.421	9.826e-06	+????	0.481153	NA
rs114121211	1	172696104	T	C	-4.373	1.228e-05	-????	0.485831	NA
rs114250922	3	190932792	T	C	-4.643	3.44e-06	-????	0.481153	NA
rs114270833	11	88072195	A	G	4.786	1.702e-06	+????	0.480547	NA
rs114408178	22	40402319	C	G	-4.457	8.33e-06	-????	0.481153	NA
rs114466977	1	209517867	A	G	4.493	7.014e-06	+????	0.481153	NA
rs114474047	1	189138222	A	G	-4.426	9.609e-06	-????	0.481153	NA
rs114509846	1	246930683	T	C	-4.46	8.177e-06	-????	0.481153	NA
rs114523258	6	113874393	T	C	4.443	8.863e-06	+????	0.481153	NA
rs114594038	9	121944778	T	G	-4.374	1.219e-05	-????	0.485831	NA
rs114660228	1	246954262	C	G	4.701	2.589e-06	+????	0.480547	NA
rs114665806	4	122511539	T	C	4.399	1.087e-05	+????	0.481153	NA
rs114723698	1	73299327	A	G	-4.48	7.467e-06	-????	0.481153	NA
rs11472547	20	33644788	CAAAAAAAAAAA	C	4.389	1.136e-05	+-+++	0.481153	NA
rs114890303	3	189498960	T	C	4.703	2.568e-06	+????	0.480547	NA
rs114909703	6	155814138	A	T	5.017	5.249e-07	+????	0.356384	NA
rs114929355	5	53378986	T	C	-4.499	6.834e-06	-????	0.481153	NA
rs114953381	9	129161514	A	G	-4.464	8.027e-06	-??-?	0.481153	NA
rs114991104	2	151461426	A	C	-4.788	1.687e-06	???-?	0.480547	0.175
rs115073118	1	35040567	C	G	-4.451	8.534e-06	-????	0.481153	NA
rs115108282	1	95703736	T	G	-4.461	8.141e-06	-????	0.481153	NA
rs115117635	4	122511538	T	G	-4.399	1.087e-05	-????	0.481153	NA
rs115123799	14	94882800	A	G	4.423	9.737e-06	+????	0.481153	NA
rs115280696	11	88113527	T	G	-4.692	2.708e-06	-????	0.480547	NA
rs115308978	19	23520542	A	C	-4.425	9.626e-06	-????	0.481153	NA
rs115391027	1	189188380	A	T	4.418	9.965e-06	+????	0.481153	NA
rs115417048	1	245371067	T	C	-4.361	1.293e-05	-????	0.4991	NA
rs115442586	4	163875775	A	C	4.564	5.029e-06	+????	0.481153	NA
rs115493137	3	26879266	T	C	-4.538	5.67e-06	-????	0.481153	NA
rs115503709	1	189039266	T	C	-4.588	4.483e-06	-????	0.481153	NA
rs115614817	14	74172737	T	C	-4.378	1.199e-05	-????	0.485831	NA
rs115619572	9	129123602	T	C	4.434	9.271e-06	+??+?	0.481153	NA
rs115699875	14	48097305	T	C	4.439	9.036e-06	+????	0.481153	NA
rs115808095	14	74120766	A	G	4.388	1.143e-05	+????	0.481153	NA
rs115821051	4	121762494	T	C	-4.419	9.9e-06	-????	0.481153	NA
rs115868611	1	189170573	A	T	-4.427	9.556e-06	-????	0.481153	NA
rs115919363	1	95654913	C	G	4.867	1.132e-06	+????	0.480547	NA
rs115959175	11	88075255	T	C	-4.753	2e-06	-????	0.480547	NA
rs115968475	3	130598665	A	G	-4.531	5.862e-06	???-?	0.481153	0.8043
rs115996438	5	2868925	T	C	4.523	6.111e-06	+????	0.481153	NA
rs116138537	4	122462575	A	G	-4.519	6.227e-06	-????	0.481153	NA
rs116167809	14	74125069	A	G	4.387	1.149e-05	+????	0.481153	NA
rs116184905	3	189497870	A	G	-4.672	2.977e-06	-????	0.481003	NA
rs116192588	6	113832065	T	C	4.392	1.121e-05	+????	0.481153	NA
rs116241981	1	172718027	T	C	-4.498	6.846e-06	-????	0.481153	NA
rs116260359	2	35251485	A	C	4.709	2.493e-06	+????	0.480547	NA
rs116291868	6	113831113	A	G	4.395	1.108e-05	+????	0.481153	NA
rs116396498	1	189050633	A	C	4.573	4.805e-06	+????	0.481153	NA
rs116460469	12	4538458	A	G	-4.492	7.066e-06	-????	0.481153	NA
rs116496495	4	121561897	T	C	4.404	1.064e-05	+????	0.481153	NA
rs116525728	14	96574864	A	G	-4.486	7.274e-06	-????	0.481153	NA
rs116531166	1	209517876	T	G	-4.493	7.011e-06	-????	0.481153	NA
rs116584339	11	88088177	A	G	4.656	3.224e-06	+????	0.481003	NA
rs116629394	6	23813874	A	G	-4.497	6.884e-06	-????	0.481153	NA
rs116755686	12	133020528	T	C	4.717	2.389e-06	+????	0.480547	NA
rs116809445	14	77650474	C	G	4.513	6.388e-06	+????	0.481153	NA
rs116853581	7	52153690	A	G	-4.523	6.088e-06	???-?	0.481153	0.7706
rs117802985	9	20162862	A	C	4.685	2.8e-06	++-++	0.481003	0.136
rs117912419	22	40398037	A	G	-4.443	8.883e-06	-????	0.481153	NA
rs11801605	1	8029256	A	G	4.518	6.247e-06	+????	0.481153	NA
rs118026719	7	52141088	T	C	4.531	5.861e-06	???+?	0.481153	0.8126
rs118030057	6	135394443	T	G	-4.517	6.283e-06	???-?	0.481153	0.2335
rs11911793	21	23101048	A	G	-4.779	1.762e-06	-????	0.480547	NA
rs12006014	9	20160505	A	G	4.375	1.213e-05	++-++	0.485831	0.2065
rs12039857	1	61184923	A	G	-4.39	1.134e-05	----+	0.481153	0.4271
rs12077592	1	234625667	A	G	4.682	2.843e-06	+????	0.481003	NA
rs12194251	6	125465912	A	G	4.385	1.16e-05	???+?	0.481153	0.2564
rs12199143	6	147278057	T	C	4.773	1.812e-06	+++++	0.480547	0.7027
rs12200242	6	125460498	T	G	-5.165	2.4e-07	???-?	0.276961	0.1055
rs12203394	6	147274752	A	T	-4.412	1.023e-05	-----	0.481153	0.709
rs12310020	12	12321181	A	C	4.452	8.513e-06	++?+?	0.481153	0.4616
rs12428001	13	74433257	T	C	4.507	6.572e-06	+??+?	0.481153	0.8782
rs13208824	6	91244729	A	C	4.89	1.009e-06	++?+?	0.480547	0.6581
rs13300340	9	20164846	A	G	-4.37	1.242e-05	--+--	0.487314	0.1292
rs137855791	5	83541535	T	TA	4.493	7.014e-06	+????	0.481153	NA
rs138103600	4	122463246	T	C	4.536	5.735e-06	+????	0.481153	NA
rs138994344	1	209517965	C	G	-4.501	6.76e-06	-????	0.481153	NA
rs139022764	1	189046231	T	C	-4.588	4.483e-06	-????	0.481153	NA
rs139208455	1	189167237	CA	C	-4.426	9.581e-06	-????	0.481153	NA
rs139220977	2	153692132	A	G	4.974	6.553e-07	???+?	0.395432	0.3334
rs139229578	9	89465915	A	G	4.636	3.547e-06	+????	0.481153	NA
rs139251496	1	246947184	A	G	-4.455	8.393e-06	-????	0.481153	NA
rs139675933	1	234624056	A	AT	-4.442	8.914e-06	-????	0.481153	NA
rs139804806	2	151614469	T	C	-4.588	4.483e-06	???-?	0.481153	0.08532
rs140188889	4	122477216	T	G	-4.826	1.396e-06	-????	0.480547	NA
rs140305317	8	120822285	A	C	-4.458	8.255e-06	???-?	0.481153	NA
rs140320572	4	122463071	T	C	-4.533	5.824e-06	-????	0.481153	NA
rs140385447	2	151481213	T	C	-5.278	1.307e-07	???-?	0.226779	0.1851
rs140419671	14	74132398	A	G	-4.387	1.148e-05	-????	0.481153	NA
rs140688629	14	74143195	A	AT	-4.387	1.148e-05	-????	0.481153	NA
rs140963391	4	122468622	T	C	4.669	3.032e-06	+????	0.481003	NA
rs141279348	8	12976187	T	C	-4.477	7.558e-06	???-?	0.481153	NA
rs141280854	22	40409927	CCTTTTTT	C	4.593	4.36e-06	+????	0.481153	NA
rs1413257	9	20176122	C	G	-4.721	2.349e-06	--+--	0.480547	0.106
rs141486333	14	29143009	A	G	-4.51	6.491e-06	???-?	0.481153	0.7168
rs141503620	4	122470621	T	C	-4.713	2.441e-06	-????	0.480547	NA
rs141575996	14	74165439	C	G	-4.386	1.153e-05	-????	0.481153	NA
rs141924979	4	122474123	T	G	-4.783	1.727e-06	-????	0.480547	NA
rs142032701	6	148349535	A	T	4.526	6.015e-06	???+?	0.481153	0.06294
rs142338302	11	13567425	C	G	-4.373	1.223e-05	-????	0.485831	NA
rs142382779	4	122463380	A	G	4.538	5.676e-06	+????	0.481153	NA
rs142390835	10	20991378	T	C	-4.716	2.401e-06	-????	0.480547	NA
rs142437532	6	36876549	T	TA	-4.468	7.879e-06	-????	0.481153	NA
rs142724197	10	133845303	T	G	4.653	3.265e-06	+????	0.481003	NA
rs143157175	4	122462685	A	C	-4.521	6.141e-06	-????	0.481153	NA
rs143183640	6	113886390	A	G	4.496	6.918e-06	+????	0.481153	NA
rs143310157	4	122148072	T	C	-4.43	9.42e-06	-????	0.481153	NA
rs143590919	18	4455036	C	G	-4.589	4.448e-06	-????	0.481153	NA
rs143637192	1	209518017	T	C	-4.507	6.587e-06	-????	0.481153	NA
rs143978907	14	74099037	T	C	4.453	8.483e-06	+????	0.481153	NA
rs144157116	14	74158224	T	C	-4.387	1.149e-05	-????	0.481153	NA
rs144202856	16	55488971	CACTT	C	4.385	1.162e-05	+++++	0.481153	0.5313
rs144486333	14	74141147	A	G	4.387	1.147e-05	+????	0.481153	NA
rs144658785	4	122464819	T	C	4.576	4.735e-06	+????	0.481153	NA
rs145198651	12	76512555	C	G	-4.824	1.405e-06	-????	0.480547	NA
rs145233657	1	246915185	T	C	-4.475	7.638e-06	-????	0.481153	NA
rs145243430	10	20995856	A	G	4.566	4.963e-06	+????	0.481153	NA
rs145421546	8	122019590	A	T	-4.463	8.086e-06	???-?	0.481153	0.1477
rs146005488	7	21803475	C	G	4.571	4.86e-06	???+?	0.481153	0.8501
rs146119022	7	18098116	T	C	-4.563	5.042e-06	-????	0.481153	NA
rs146321400	4	122471881	T	C	-4.74	2.139e-06	-????	0.480547	NA
rs146444949	14	94884024	A	T	-4.422	9.798e-06	-????	0.481153	NA
rs146485848	4	122468312	A	T	-4.662	3.136e-06	-????	0.481003	NA
rs146608087	13	113656449	A	G	4.463	8.074e-06	???+?	0.481153	0.09036
rs146697768	6	155824521	T	C	-5.159	2.483e-07	-????	0.276961	NA
rs146953987	4	167673110	A	G	4.674	2.954e-06	+????	0.481003	NA
rs147166498	2	151532910	T	C	4.692	2.701e-06	???+?	0.480547	0.1408
rs147238635	5	83557588	CCT	C	4.382	1.177e-05	+????	0.481153	NA
rs147540353	6	113886397	A	C	-4.496	6.918e-06	-????	0.481153	NA
rs147549497	15	28247806	A	G	-5.045	4.545e-07	-????	0.354335	NA
rs147870997	1	172709793	A	G	-4.389	1.14e-05	-????	0.481153	NA
rs147889124	6	148383647	A	G	-5.063	4.121e-07	???-?	0.338703	0.1316
rs148391163	4	122480515	T	C	-4.867	1.135e-06	-????	0.480547	NA
rs148482190	8	123612219	T	C	-4.388	1.143e-05	-????	0.481153	NA
rs148825549	14	94884500	T	C	-4.573	4.805e-06	-????	0.481153	NA
rs148830979	4	122469387	T	C	4.663	3.112e-06	+????	0.481003	NA
rs149204413	2	74363588	T	G	-4.757	1.963e-06	-????	0.480547	NA
rs149379867	9	20163068	C	G	4.423	9.725e-06	++-++	0.481153	0.1524
rs149502244	1	245371313	C	G	4.361	1.295e-05	+????	0.4991	NA
rs150012214	4	122465024	T	C	4.582	4.611e-06	+????	0.481153	NA
rs150403571	4	167690394	T	C	4.754	1.994e-06	+????	0.480547	NA
rs151003376	4	134562080	T	C	4.429	9.482e-06	+????	0.481153	NA
rs151035459	4	167693704	A	T	4.838	1.315e-06	+????	0.480547	NA
rs151086257	14	103459887	A	AGAGG	4.761	1.922e-06	+????	0.480547	NA
rs151337484	14	103218012	C	G	-4.481	7.443e-06	-????	0.481153	NA
rs1542982	1	209518233	CAAACAA	C	-4.482	7.392e-06	-????	0.481153	0.893
rs162181	4	187604429	T	C	4.421	9.833e-06	+++++	0.481153	0.9986
rs16830104	1	189123764	A	G	-4.372	1.23e-05	-????	0.485831	NA
rs16830214	1	189173235	T	C	-4.427	9.556e-06	-????	0.481153	NA
rs16830220	1	189173522	T	C	4.412	1.026e-05	+????	0.481153	NA
rs16920914	10	20994261	A	G	-4.569	4.895e-06	-????	0.481153	NA
rs16925966	9	7378664	T	C	-4.702	2.573e-06	-????	0.480547	NA
rs17101923	12	66338202	T	G	-4.537	5.705e-06	-----	0.481153	0.05206
rs17121041	1	61197083	A	C	4.428	9.496e-06	++++-	0.481153	0.5074
rs17121048	1	61198872	A	G	-4.48	7.47e-06	----+	0.481153	0.5078
rs181160112	14	103487735	A	G	-4.587	4.495e-06	-????	0.481153	NA
rs1819514	9	20173511	T	C	4.614	3.952e-06	++-++	0.481153	0.07353
rs182849920	7	19025028	T	C	4.405	1.059e-05	+????	0.481153	NA
rs184074955	11	88121054	A	C	-4.579	4.671e-06	-????	0.481153	NA
rs186214077	7	6225291	A	G	5.11	3.218e-07	+????	0.28291	NA
rs186846455	9	77200856	T	G	-5.191	2.087e-07	-????	0.273931	NA
rs187212479	10	7686698	A	G	4.927	8.336e-07	+????	0.464911	NA
rs188421946	14	74158504	T	C	-4.386	1.153e-05	-????	0.481153	NA
rs191317083	7	952803	T	C	-4.412	1.022e-05	-????	0.481153	NA
rs191884610	10	7678999	A	G	-5.483	4.175e-08	-????	0.108661	NA
rs193130387	14	74115145	T	C	4.385	1.161e-05	+????	0.481153	NA
rs201726073	1	8033781	T	TAAATA	-4.675	2.945e-06	-????	0.481003	NA
rs202085309	6	93147583	G	GT	4.451	8.541e-06	+????	0.481153	NA
rs2057365	14	55151943	T	C	-4.52	6.187e-06	----+	0.481153	0.3908
rs2181942	6	147248136	T	G	4.735	2.186e-06	+++++	0.480547	0.3231
rs2359358	14	55141581	C	G	4.725	2.307e-06	++++-	0.480547	0.4935
rs28651415	12	133412553	A	C	-4.491	7.079e-06	-----	0.481153	NA
rs2891142	9	20174649	A	G	-4.372	1.232e-05	--+--	0.485831	0.07863
rs34028142	9	20169707	CAT	C	-4.781	1.748e-06	--+--	0.480547	0.06494
rs34054836	5	172828110	T	C	-4.416	1.003e-05	-----	0.481153	0.503
rs34420086	21	35370434	T	C	-4.401	1.077e-05	???-?	0.481153	0.8396
rs34600559	6	147264438	T	C	4.556	5.213e-06	+++++	0.481153	0.3587
rs34746293	6	147278243	T	C	4.771	1.829e-06	+++++	0.480547	0.7018
rs34799999	5	37322511	T	C	4.376	1.211e-05	???+?	0.485831	0.2599
rs34804276	14	103461680	T	C	4.731	2.231e-06	+????	0.480547	NA
rs35126643	18	1755123	A	G	-4.359	1.304e-05	----+	0.4991	0.3141
rs35299743	9	20167772	A	C	4.426	9.597e-06	++-++	0.481153	0.1548
rs35304267	9	20167302	T	TG	4.37	1.242e-05	++-++	0.487314	0.154
rs35379066	9	20174506	G	GA	4.432	9.344e-06	++-++	0.481153	NA
rs35593007	6	13512650	C	G	4.854	1.209e-06	???+?	0.480547	NA
rs35690370	9	20170281	A	AG	4.785	1.71e-06	++-++	0.480547	0.06526
rs35800494	18	1755129	T	C	4.36	1.304e-05	++++-	0.4991	0.3141
rs35823174	12	76525582	G	GC	-4.398	1.094e-05	-????	0.481153	NA
rs35825512	9	20167602	T	C	4.39	1.135e-05	++-++	0.481153	0.1543
rs35992554	14	103495888	A	G	4.587	4.487e-06	+????	0.481153	NA
rs36086663	14	103491490	A	G	4.586	4.514e-06	+????	0.481153	NA
rs36223210	7	158939688	A	C	4.474	7.676e-06	+????	0.481153	NA
rs373304182	16	71121243	A	G	-4.393	1.117e-05	-????	0.481153	NA
rs373888028	8	137569613	T	C	-4.397	1.097e-05	???-?	0.481153	NA
rs4243430	3	106023199	A	G	-4.382	1.177e-05	-????	0.481153	NA
rs4492210	6	147262372	T	G	4.453	8.479e-06	+++++	0.481153	0.7321
rs4509613	1	246951619	A	G	4.469	7.864e-06	+????	0.481153	NA
rs4605904	6	147273323	A	G	4.8	1.59e-06	+++++	0.480547	0.713
rs4609047	6	147275675	T	G	4.556	5.213e-06	+++++	0.481153	0.7084
rs4625809	18	4691595	T	C	-4.474	7.679e-06	-??-?	0.481153	0.3055
rs4894848	3	106023493	A	G	-4.382	1.174e-05	-????	0.481153	NA
rs4896897	6	147256663	T	C	4.592	4.399e-06	+++++	0.481153	0.3709
rs55866381	12	133361940	A	G	-4.421	9.84e-06	-+---	0.481153	0.2152
rs55929827	16	12313633	A	G	4.389	1.138e-05	+????	0.481153	NA
rs56058324	16	12465847	A	G	4.658	3.2e-06	+????	0.481003	NA
rs57240356	17	2687658	A	G	-4.396	1.104e-05	-????	0.481153	NA
rs57370884	1	189186737	T	C	-4.432	9.333e-06	-????	0.481153	NA
rs57505067	22	40401829	T	C	4.459	8.22e-06	+????	0.481153	NA
rs5792743	11	76558831	CT	C	4.57	4.867e-06	+++++	0.481153	NA
rs58025507	9	77233459	A	G	-4.471	7.789e-06	-????	0.481153	NA
rs58111624	1	189204174	T	G	-4.421	9.84e-06	-????	0.481153	NA
rs59506224	12	94018344	TA	TAA	-4.859	1.18e-06	-+-??	0.480547	NA
rs59982601	6	36857167	C	G	4.534	5.783e-06	+????	0.481153	NA
rs60245284	9	140084071	A	G	-4.601	4.213e-06	-????	0.481153	NA
rs6123889	20	57932949	A	G	-4.72	2.359e-06	-????	0.480547	NA
rs61451558	6	36821827	T	C	4.438	9.082e-06	+????	0.481153	NA
rs6428209	1	189205075	T	G	4.422	9.757e-06	+????	0.481153	NA
rs6496160	15	96671557	A	C	-4.366	1.265e-05	----+	0.493856	0.5818
rs6574139	14	74170223	T	C	-4.41	1.033e-05	-????	0.481153	NA
rs6671869	1	189177357	A	T	4.427	9.536e-06	+????	0.481153	NA
rs6676259	1	189202723	T	G	4.421	9.839e-06	+????	0.481153	NA
rs6770292	3	106008439	A	G	-4.369	1.247e-05	-????	0.488049	NA
rs6911913	6	147277969	T	C	4.749	2.049e-06	+++++	0.480547	0.7186
rs6936461	6	147281978	A	T	-4.376	1.21e-05	-----	0.485831	0.6954
rs6936487	6	147282026	T	C	4.373	1.226e-05	+++++	0.485831	0.6954
rs71302570	3	165889262	T	C	4.569	4.901e-06	???+?	0.481153	0.7234
rs71334518	9	20170135	G	GA	4.826	1.39e-06	+++++	0.480547	NA
rs7143981	14	74106445	T	C	4.394	1.114e-05	+????	0.481153	NA
rs71472365	15	24113557	T	C	-4.455	8.4e-06	??+-?	0.481153	0.3957
rs7152537	14	74164758	C	G	-4.387	1.151e-05	-????	0.481153	NA
rs72903368	3	85119831	T	C	4.854	1.211e-06	+????	0.480547	NA
rs72905205	3	85137466	C	G	4.716	2.405e-06	+????	0.480547	NA
rs72936930	3	69393875	T	C	-4.606	4.105e-06	-????	0.481153	NA
rs7298644	12	133485415	C	G	4.53	5.89e-06	+++++	0.481153	0.757
rs73095195	3	670267	T	C	-4.421	9.842e-06	-????	0.481153	NA
rs73126451	2	236719208	T	C	-4.437	9.142e-06	-????	0.481153	NA
rs7312764	12	4258807	T	C	-4.396	1.105e-05	-----	0.481153	0.5645
rs73142627	5	83540597	T	C	4.557	5.177e-06	+????	0.481153	NA
rs73148484	5	83745322	T	C	4.853	1.218e-06	+????	0.480547	NA
rs73154922	4	42038029	C	G	4.418	9.941e-06	+????	0.481153	NA
rs73317305	8	119498992	T	C	5.748	9.015e-09	+????	0.108661	NA
rs73418134	6	36819082	T	C	-4.423	9.739e-06	-????	0.481153	NA
rs73418145	6	36827955	T	C	4.452	8.521e-06	+????	0.481153	NA
rs73418149	6	36828153	A	G	4.452	8.513e-06	+????	0.481153	NA
rs73418182	6	36847944	A	G	-4.496	6.934e-06	-????	0.481153	NA
rs73420340	6	36878138	A	C	-4.396	1.104e-05	-????	0.481153	NA
rs73420354	6	36884527	A	C	4.392	1.125e-05	+????	0.481153	NA
rs73420381	6	36895342	A	G	4.384	1.167e-05	+????	0.481153	NA
rs73650014	9	77225300	T	G	5.497	3.871e-08	+????	0.108661	NA
rs73650015	9	77228581	T	C	5.452	4.98e-08	+????	0.111097	NA
rs73650016	9	77231220	C	G	-4.577	4.721e-06	-????	0.481153	NA
rs73783929	5	126929273	A	G	4.426	9.617e-06	+????	0.481153	NA
rs73783932	5	126940479	A	G	-4.773	1.819e-06	-????	0.480547	NA
rs73919525	2	14564054	A	C	-4.383	1.172e-05	-????	0.481153	NA
rs74008996	16	12464511	A	C	-4.593	4.374e-06	-????	0.481153	NA
rs74008999	16	12466566	T	C	-4.471	7.773e-06	-????	0.481153	NA
rs74082758	14	103497732	T	C	-4.589	4.46e-06	-????	0.481153	NA
rs74082768	14	103507635	T	C	-4.595	4.324e-06	-????	0.481153	NA
rs74356237	1	189126927	T	C	-4.389	1.14e-05	-????	0.481153	NA
rs74756387	1	172728868	T	C	-4.406	1.053e-05	-????	0.481153	NA
rs74852067	7	21799269	A	G	-4.504	6.656e-06	???-?	0.481153	0.715
rs74876763	1	189038236	C	G	4.587	4.496e-06	+????	0.481153	NA
rs74980052	1	73096604	A	G	-4.582	4.604e-06	???-?	0.481153	0.6972
rs75200335	1	172716158	T	C	4.376	1.209e-05	+????	0.485831	NA
rs7530822	1	189203646	A	G	4.422	9.791e-06	+????	0.481153	NA
rs7546681	1	189160500	A	C	-4.426	9.585e-06	-????	0.481153	NA
rs75493804	10	128984251	A	G	4.44	8.984e-06	+????	0.481153	NA
rs75514741	1	209526826	C	G	-4.414	1.017e-05	-????	0.481153	NA
rs75675227	11	81697879	A	G	-4.971	6.67e-07	?-+--	0.395432	NA
rs75739666	3	195021681	T	C	-4.41	1.033e-05	-????	0.481153	0.04527
rs75984601	1	172702410	A	G	4.382	1.174e-05	+????	0.481153	NA
rs76156068	1	246940615	A	G	-4.449	8.628e-06	-????	0.481153	NA
rs76472805	1	209519847	T	C	-4.42	9.882e-06	-????	0.481153	NA
rs76754188	14	91705781	T	C	4.757	1.965e-06	???+?	0.480547	0.1145
rs76826584	14	74153804	T	G	4.387	1.15e-05	+????	0.481153	NA
rs76845515	1	209518785	T	C	4.539	5.648e-06	+????	0.481153	NA
rs76867374	9	77197888	T	C	-5.532	3.173e-08	-????	0.108661	NA
rs76962892	17	64555014	T	C	-4.486	7.255e-06	-????	0.481153	NA
rs77063587	1	172705771	A	G	-4.385	1.16e-05	-????	0.481153	NA
rs77116500	1	209520556	A	G	-4.551	5.338e-06	-????	0.481153	NA
rs77177229	18	7373714	T	G	-4.431	9.385e-06	-????	0.481153	NA
rs7720513	5	172829302	A	G	4.424	9.711e-06	+++++	0.481153	0.4947
rs7723932	5	126916606	A	G	-4.383	1.172e-05	-????	0.481153	NA
rs77391211	1	172707911	T	C	4.461	8.166e-06	+????	0.481153	NA
rs7742400	6	147268277	A	G	4.635	3.572e-06	+++++	0.481153	0.686
rs77467168	17	71975112	C	G	-4.546	5.474e-06	-????	0.481153	NA
rs77477113	11	88046079	T	C	5.19	2.105e-07	+????	0.273931	NA
rs77510894	1	246897657	A	T	4.46	8.199e-06	+????	0.481153	NA
rs77519894	11	88038644	C	G	5.194	2.053e-07	+????	0.273931	NA
rs77544887	6	22153605	T	C	4.778	1.77e-06	+++++	0.480547	0.5763
rs77576823	3	159284190	T	G	4.48	7.46e-06	++?++	0.481153	0.9221
rs77588395	5	117794856	T	C	4.438	9.068e-06	+????	0.481153	NA
rs77601176	9	129152723	A	G	-4.38	1.187e-05	-??-?	0.483974	NA
rs77649157	1	189126440	T	G	-4.386	1.156e-05	-????	0.481153	NA
rs77705598	4	84666846	A	G	4.391	1.13e-05	+?+??	0.481153	NA
rs7774249	6	147273810	A	C	-4.407	1.047e-05	-----	0.481153	0.7102
rs7774926	6	147274243	T	C	-4.41	1.032e-05	-----	0.481153	0.7097
rs77766162	4	84663096	A	G	4.393	1.119e-05	+?+??	0.481153	NA
rs77779965	1	172712983	A	T	4.39	1.135e-05	+????	0.481153	NA
rs7794248	7	6061542	A	G	4.58	4.649e-06	+????	0.481153	NA
rs77990606	1	209515304	A	T	4.363	1.285e-05	+????	0.4991	NA
rs78029650	6	95590492	T	G	-4.384	1.167e-05	???-?	0.481153	0.8067
rs78408665	6	93148195	A	G	-4.385	1.161e-05	-????	0.481153	NA
rs7862884	9	77240141	T	G	-4.359	1.304e-05	-????	0.4991	NA
rs7863004	9	20168226	A	G	-4.395	1.11e-05	--+--	0.481153	0.06474
rs7863239	9	20168308	A	C	4.595	4.325e-06	++-++	0.481153	0.06275
rs7863754	9	20168739	T	C	4.596	4.308e-06	++-++	0.481153	0.06924
rs78666946	14	77648083	A	G	4.452	8.511e-06	+????	0.481153	NA
rs78953251	1	209518615	T	C	-4.418	9.954e-06	-????	0.481153	NA
rs78978589	1	189188334	A	T	4.418	9.965e-06	+????	0.481153	NA
rs79026781	9	77159816	C	G	-4.65	3.313e-06	-????	0.481153	NA
rs79118898	12	91232415	A	G	4.66	3.156e-06	+????	0.481003	NA
rs79144102	4	103364188	T	C	4.612	3.98e-06	+????	0.481153	NA
rs79404570	16	71331823	A	G	-4.431	9.378e-06	-????	0.481153	NA
rs79581901	2	35295741	A	G	4.771	1.836e-06	+????	0.480547	NA
rs79629503	5	111009532	A	T	-5.511	3.576e-08	-????	0.108661	NA
rs79669659	1	209518536	A	T	4.413	1.02e-05	+????	0.481153	NA
rs79687527	2	35179510	T	C	-4.478	7.548e-06	-????	0.481153	NA
rs79758690	1	246934821	A	G	-4.436	9.152e-06	-????	0.481153	NA
rs79877855	1	209519588	A	T	-4.421	9.843e-06	-????	0.481153	NA
rs79980300	1	95582348	T	G	-4.641	3.47e-06	-????	0.481153	NA
rs8008968	14	74149397	C	G	4.387	1.148e-05	+????	0.481153	NA
rs8010150	14	74149863	T	G	-4.387	1.148e-05	-????	0.481153	NA
rs8011104	14	74149936	T	C	4.387	1.148e-05	+????	0.481153	NA
rs8013964	14	74164212	A	G	-4.387	1.151e-05	-????	0.481153	NA
rs8018670	14	74170789	T	C	-4.387	1.151e-05	-????	0.481153	NA
rs80276877	14	103507176	C	G	-4.595	4.335e-06	-????	0.481153	NA
rs80332824	16	85997275	T	G	-4.966	6.837e-07	???-?	0.395432	0.3889
rs900445	12	133354485	A	G	4.545	5.485e-06	+++++	0.481153	0.4871
rs9322081	6	147250951	T	C	4.422	9.774e-06	+++++	0.481153	0.3915
rs9348611	6	23813135	A	G	-4.434	9.248e-06	-????	0.481153	NA
rs9358702	6	23810056	A	G	-4.386	1.155e-05	-????	0.481153	NA
rs9358705	6	23811207	T	C	-4.456	8.331e-06	-????	0.481153	NA
rs9366542	6	23812280	A	G	-4.468	7.884e-06	-????	0.481153	NA
rs9373518	6	147278785	T	G	-4.443	8.888e-06	-----	0.481153	0.6693
rs9390445	6	147276826	T	C	-4.732	2.222e-06	-----	0.480547	0.7085
rs9393240	6	22153591	A	G	4.456	8.333e-06	+++++	0.481153	0.6469
rs9497671	6	147280121	A	G	4.445	8.788e-06	+++++	0.481153	0.6901
rs9497672	6	147280143	A	G	4.414	1.016e-05	+++++	0.481153	0.69
rs9497673	6	147281518	A	G	-4.36	1.301e-05	-----	0.4991	0.6965
rs9766272	6	147276078	A	T	-4.626	3.725e-06	-----	0.481153	0.7093
rs9828799	3	26896617	A	G	-4.687	2.776e-06	-????	0.481003	NA

## Sheet: maxdrinks
rsID	CHR	BP	A1	A2	Zscore	P.S4S	Direction	FDR	P.ALSPAC
rs11201928	10	87944542	A	C	5.406	6.459e-08	+++++	0.210416	0.1829
rs11201929	10	87944571	A	G	5.88	4.111e-09	+++++	0.0646416	0.1645
rs113846980	14	33724250	A	G	5.151	2.588e-07	+????	0.29067	NA
rs115206455	18	73511596	A	G	5.169	2.355e-07	+????	0.284847	NA
rs12167189	22	50115933	A	G	5.28	1.291e-07	+??+?	0.210416	0.05276
rs146149339	2	37712341	T	C	-5.039	4.68e-07	-????	0.452329	NA
rs189312654	7	150005599	T	C	-5.02	5.178e-07	???-?	0.452329	NA
rs193115597	7	150005600	T	C	-5.02	5.178e-07	???-?	0.452329	NA
rs1943198	18	73468095	A	G	-5.256	1.47e-07	-????	0.210416	NA
rs1943201	18	73462084	A	G	5.284	1.263e-07	+????	0.210416	NA
rs1954963	18	73466103	A	G	-5.256	1.472e-07	-????	0.210416	NA
rs4608753	4	30641336	T	C	-5.083	3.717e-07	-----	0.389642	0.2866
rs4891087	18	73441426	T	C	-5.354	8.601e-08	-????	0.210416	NA
rs73317758	8	121128175	A	T	-5.714	1.103e-08	-????	0.0867181	NA
rs73724957	7	134126731	A	G	-5.224	1.754e-07	-????	0.229833	NA
rs73724958	7	134132691	A	G	5.274	1.333e-07	+????	0.210416	NA
rs79514906	10	16447361	T	C	-5.308	1.11e-07	-????	0.210416	NA
rs8096262	18	73468785	A	C	5.297	1.175e-07	+????	0.210416	NA
