# Supplementary material for: Molecular Genetic Influences on Normative and Problematic Alcohol Use in a Population-Based Sample of College Students
Source: Front Genet. 2017 Mar 15;8:30. doi: 10.3389/fgene.2017.00030 (PMC5350109; doi:10.3389/fgene.2017.00030)
Supplement: Supplementary file 4 [file Table4.XLSX]

## Sheet: Power Summary
			Power
Alcohol Outcome	Ancestry Group	N	h2 = 0.50	h2 = 0.20	h2 = 0.10
Consumption	ALL	5727	1	0.9518	0.4409
	AFR	1291	0.5324	0.1292	0.0693
	AMR	557	0.1425	0.0643	0.0536
	EAS	534	0.1348	0.0632	0.0533
	EUR	2899	0.9957	0.4498	0.1504
	SAS	446	0.1086	0.0592	0.0523
Problems	ALL	4781	1	0.8563	0.3273
	AFR	1053	0.3841	0.1022	0.0628
	AMR	466	0.1141	0.06	0.0525
	EAS	409	0.0991	0.0577	0.0519
	EUR	2561	0.9817	0.367	0.1279
	SAS	292	0.0748	0.0539	0.051
Maxdrinks	ALL	4813	1	0.8608	0.331
	AFR	1076	0.3981	0.1045	0.0634
	AMR	474	0.1164	0.0604	0.0526
	EAS	414	0.1004	0.0579	0.052
	EUR	2566	0.982	0.3682	0.1282
	SAS	283	0.0732	0.0537	0.0509
